# Supplementary material for: Propane-1,2-diaminium bis­(4-meth­oxy­benzoate)
Source: Acta Crystallogr Sect E Struct Rep Online. 2011 Jun 25;67(Pt 7):o1817. doi: 10.1107/S1600536811023968 (PMC3151787; doi:10.1107/S1600536811023968)
Supplement: Supplementary file 1 [file e-67-o1817-sup1.cif]

##############################################################################
#                                                                            #
# This CIF contains the data in a paper accepted for publication in          #
# Acta Crystallographica Section E. It conforms to the requirements of       #
# Notes for Authors for Acta Crystallographica Section E, and has been       #
# peer reviewed under the auspices of the IUCr Commission on Journals.       #
#                                                                            #
# Full details of the Crystallographic Information File format               #
# are given in the paper "The Crystallographic Information File (CIF):       #
# a New Standard Archive File for Crystallography" by S. R. Hall, F. H.      #
# Allen and I. D. Brown [Acta Cryst. (1991), A47, 655-685].                  #
#                                                                            #
# The current version of the core CIF dictionary is obtainable from          #
# ftp://ftp.iucr.org/pub/cif_core.dic.                                       #
#                                                                            #
# Software is freely available for graphical display of the structure(s)     #
# in this CIF. For information consult the CIF software page                 #
# http://www.iucr.org/resources/cif/software.                                #
#                                                                            #
# This file may be used for bona fide research purposes within the           #
# scientific community so long as proper attribution is given to the journal # 
# article from which it was obtained.                                        #
#                                                                            #
##############################################################################
data_I
_audit_creation_method     SHELXL-97
_chemical_name_systematic
;
Propane-1,2-diaminium bis(4-methoxybenzoate)
;
_chemical_name_common     ?
_chemical_formula_moiety     'C3 H12 N2 2+, 2(C8 H7 O3 -)'
_chemical_formula_sum     'C19 H26 N2 O6'
_chemical_formula_iupac     'C3 H12 N2 2+, 2C8 H7 O3 -'
_chemical_formula_weight     378.42
_chemical_melting_point     ?
_symmetry_cell_setting     monoclinic
_symmetry_space_group_name_H-M     'P 21/c'
_symmetry_space_group_name_Hall     '-P 2ybc'
loop_
    _symmetry_equiv_pos_as_xyz
    'x, y, z'
    '-x, y+1/2, -z+1/2'
    '-x, -y, -z'
    'x, -y-1/2, z-1/2'
_cell_length_a     13.847(3)
_cell_length_b     11.296(2)
_cell_length_c     12.893(3)
_cell_angle_alpha     90.00
_cell_angle_beta     92.38(3)
_cell_angle_gamma     90.00
_cell_volume     2014.8(7)
_cell_formula_units_Z     4
_cell_measurement_reflns_used     4611
_cell_measurement_theta_min     3.16
_cell_measurement_theta_max     27.48
_cell_measurement_temperature     298(2)
_exptl_crystal_description     'block'
_exptl_crystal_colour     'colorless'
_exptl_crystal_size_max     0.30
_exptl_crystal_size_mid     0.05
_exptl_crystal_size_min     0.05
_exptl_crystal_density_diffrn     1.247
_exptl_crystal_density_meas     ?
_exptl_crystal_density_method     'not measured'
_exptl_crystal_F_000     808
_exptl_absorpt_coefficient_mu     0.093
_exptl_absorpt_correction_type     none
_exptl_absorpt_process_details     ?
_exptl_absorpt_correction_T_min     ?
_exptl_absorpt_correction_T_max     ?
_exptl_special_details     ?
_diffrn_ambient_temperature     298(2)
_diffrn_radiation_type     MoK\a
_diffrn_radiation_wavelength     0.71073
_diffrn_radiation_source     'fine-focus sealed tube'
_diffrn_radiation_monochromator     graphite
_diffrn_measurement_device_type     'Rigaku Mercury2'
_diffrn_measurement_method     'CCD profile fitting'
_diffrn_detector_area_resol_mean     13.6612
_diffrn_reflns_number     20478
_diffrn_reflns_av_R_equivalents     0.1162
_diffrn_reflns_av_sigmaI/netI     0.0956
_diffrn_reflns_theta_min     3.16
_diffrn_reflns_theta_max     27.48
_diffrn_reflns_theta_full     27.48
_diffrn_measured_fraction_theta_max     0.999
_diffrn_measured_fraction_theta_full     0.999
_diffrn_reflns_limit_h_min     -17
_diffrn_reflns_limit_h_max     17
_diffrn_reflns_limit_k_min     -14
_diffrn_reflns_limit_k_max     14
_diffrn_reflns_limit_l_min     -16
_diffrn_reflns_limit_l_max     16
_diffrn_standards_number     ?
_diffrn_standards_interval_count     ?
_diffrn_standards_interval_time     ?
_diffrn_standards_decay_%     ?
_refine_special_details
;
 Refinement of F^2^ against ALL reflections.  The weighted R-factor wR and
 goodness of fit S are based on F^2^, conventional R-factors R are based
 on F, with F set to zero for negative F^2^. The threshold expression of
 F^2^ > 2sigma(F^2^) is used only for calculating R-factors(gt) etc. and is
 not relevant to the choice of reflections for refinement.  R-factors based
 on F^2^ are statistically about twice as large as those based on F, and R-
 factors based on ALL data will be even larger.
;
_reflns_number_total     4611
_reflns_number_gt     2264
_reflns_threshold_expression     I>2sigma(I)
_refine_ls_structure_factor_coef     Fsqd
_refine_ls_matrix_type     full
_refine_ls_R_factor_all     0.1604
_refine_ls_R_factor_gt     0.0727
_refine_ls_wR_factor_gt     0.1549
_refine_ls_wR_factor_ref     0.1941
_refine_ls_goodness_of_fit_ref     1.027
_refine_ls_restrained_S_all     1.027
_refine_ls_number_reflns     4611
_refine_ls_number_parameters     244
_refine_ls_number_restraints     0
_refine_ls_hydrogen_treatment     constr
_refine_ls_weighting_scheme     calc
_refine_ls_weighting_details
         'calc w=1/[\s^2^(Fo^2^)+(0.0691P)^2^+0.2100P] where P=(Fo^2^+2Fc^2^)/3'
_atom_sites_solution_hydrogens     geom
_atom_sites_solution_primary     direct
_atom_sites_solution_secondary     difmap
_refine_ls_shift/su_max     0.000
_refine_ls_shift/su_mean     0.000
_refine_diff_density_max     0.163
_refine_diff_density_min     -0.255
_refine_ls_extinction_method     none
_refine_ls_extinction_coef     ?
loop_
    _atom_type_symbol
    _atom_type_description
    _atom_type_scat_dispersion_real
    _atom_type_scat_dispersion_imag
    _atom_type_scat_source
    'C' 'C' 0.0033 0.0016
                         'International Tables Vol C Tables 4.2.6.8 and 6.1.1.4'
    'H' 'H' 0.0000 0.0000
                         'International Tables Vol C Tables 4.2.6.8 and 6.1.1.4'
    'N' 'N' 0.0061 0.0033
                         'International Tables Vol C Tables 4.2.6.8 and 6.1.1.4'
    'O' 'O' 0.0106 0.0060
                         'International Tables Vol C Tables 4.2.6.8 and 6.1.1.4'
_computing_data_collection     'CrystalClear (Rigaku, 2005)'
_computing_cell_refinement     'CrystalClear (Rigaku, 2005)'
_computing_data_reduction     'CrystalClear (Rigaku, 2005)'
_computing_structure_solution     'SHELXTL (Sheldrick, 2008)'
_computing_structure_refinement     'SHELXTL (Sheldrick, 2008)'
_computing_molecular_graphics     'SHELXTL (Sheldrick, 2008)'
_computing_publication_material     'SHELXTL (Sheldrick, 2008)'
loop_
    _atom_site_type_symbol
    _atom_site_label
    _atom_site_fract_x
    _atom_site_fract_y
    _atom_site_fract_z
    _atom_site_U_iso_or_equiv
    _atom_site_adp_type
    _atom_site_calc_flag
    _atom_site_refinement_flags
    _atom_site_occupancy
    _atom_site_symmetry_multiplicity
    _atom_site_disorder_assembly
    _atom_site_disorder_group
    O O1 0.58273(13) 0.11367(16) 0.42325(14) 0.0557(5) Uani d . 1 1 . .
    O O4 1.40303(14) 0.20038(18) 1.12055(15) 0.0653(6) Uani d . 1 1 . .
    O O5 1.37392(14) 0.05243(18) 1.01087(14) 0.0620(6) Uani d . 1 1 . .
    N N1 0.50945(15) 0.09975(19) 0.62133(15) 0.0498(6) Uani d . 1 1 . .
    H H1A 0.4635 0.1562 0.6181 0.075 Uiso d R 1 1 . .
    H H1B 0.5442 0.1111 0.5647 0.075 Uiso d R 1 1 . .
    H H1C 0.4780 0.0300 0.6173 0.075 Uiso d R 1 1 . .
    C C10 1.28462(19) 0.2302(2) 0.9837(2) 0.0501(7) Uani d . 1 1 . .
    O O2 0.67887(14) 0.0757(2) 0.29455(15) 0.0690(6) Uani d . 1 1 . .
    N N2 0.46696(16) -0.00178(19) 0.83553(16) 0.0512(6) Uani d . 1 1 . .
    H H2A 0.4327 0.0114 0.8922 0.077 Uiso d R 1 1 . .
    H H2B 0.5128 -0.0577 0.8457 0.077 Uiso d R 1 1 . .
    H H2C 0.4235 -0.0264 0.7863 0.077 Uiso d R 1 1 . .
    C C2 0.73928(19) 0.2000(2) 0.4300(2) 0.0467(7) Uani d . 1 1 . .
    C C1 0.6619(2) 0.1256(2) 0.3787(2) 0.0477(7) Uani d . 1 1 . .
    C C9 1.3588(2) 0.1555(3) 1.0418(2) 0.0535(7) Uani d . 1 1 . .
    O O3 0.95714(15) 0.3848(2) 0.59171(17) 0.0752(7) Uani d . 1 1 . .
    C C7 0.7231(2) 0.2669(2) 0.5179(2) 0.0520(7) Uani d . 1 1 . .
    H H7A 0.6613 0.2694 0.5432 0.062 Uiso calc R 1 1 . .
    C C18 0.57151(19) 0.1152(3) 0.7178(2) 0.0536(8) Uani d . 1 1 . .
    H H18A 0.6003 0.1942 0.7140 0.064 Uiso calc R 1 1 . .
    O O6 1.08060(18) 0.4243(2) 0.81081(19) 0.0930(8) Uani d . 1 1 . .
    C C6 0.7958(2) 0.3295(3) 0.5685(2) 0.0584(8) Uani d . 1 1 . .
    H H6A 0.7825 0.3749 0.6264 0.070 Uiso calc R 1 1 . .
    C C14 1.1855(2) 0.4049(3) 0.9672(3) 0.0634(8) Uani d . 1 1 . .
    H H14A 1.1651 0.4766 0.9943 0.076 Uiso calc R 1 1 . .
    C C3 0.8322(2) 0.2004(3) 0.3933(2) 0.0578(8) Uani d . 1 1 . .
    H H3A 0.8447 0.1583 0.3333 0.069 Uiso calc R 1 1 . .
    C C19 0.5112(2) 0.1142(2) 0.8128(2) 0.0538(7) Uani d . 1 1 . .
    H H19A 0.5516 0.1382 0.8723 0.065 Uiso calc R 1 1 . .
    H H19B 0.4601 0.1725 0.8034 0.065 Uiso calc R 1 1 . .
    C C4 0.9066(2) 0.2618(3) 0.4437(2) 0.0621(8) Uani d . 1 1 . .
    H H4A 0.9683 0.2608 0.4177 0.074 Uiso calc R 1 1 . .
    C C15 1.2534(2) 0.3372(3) 1.0210(2) 0.0556(8) Uani d . 1 1 . .
    H H15A 1.2790 0.3645 1.0844 0.067 Uiso calc R 1 1 . .
    C C11 1.2458(2) 0.1912(3) 0.8880(2) 0.0610(8) Uani d . 1 1 . .
    H H11A 1.2658 0.1192 0.8612 0.073 Uiso calc R 1 1 . .
    C C5 0.8888(2) 0.3252(3) 0.5335(2) 0.0578(8) Uani d . 1 1 . .
    C C13 1.1480(2) 0.3652(3) 0.8723(3) 0.0643(8) Uani d . 1 1 . .
    C C12 1.1784(2) 0.2581(3) 0.8329(2) 0.0695(9) Uani d . 1 1 . .
    H H12A 1.1532 0.2313 0.7691 0.083 Uiso calc R 1 1 . .
    C C8 1.0557(2) 0.3755(3) 0.5628(3) 0.0838(11) Uani d . 1 1 . .
    H H8A 1.0963 0.4209 0.6101 0.126 Uiso calc R 1 1 . .
    H H8B 1.0616 0.4054 0.4936 0.126 Uiso calc R 1 1 . .
    H H8C 1.0754 0.2940 0.5653 0.126 Uiso calc R 1 1 . .
    C C17 0.6536(2) 0.0284(3) 0.7205(3) 0.0834(11) Uani d . 1 1 . .
    H H17A 0.6934 0.0407 0.7823 0.125 Uiso calc R 1 1 . .
    H H17B 0.6915 0.0397 0.6606 0.125 Uiso calc R 1 1 . .
    H H17C 0.6284 -0.0508 0.7203 0.125 Uiso calc R 1 1 . .
    C C16 1.0508(3) 0.5392(4) 0.8406(3) 0.1064(14) Uani d . 1 1 . .
    H H16A 1.0038 0.5689 0.7902 0.160 Uiso calc R 1 1 . .
    H H16B 1.1057 0.5911 0.8443 0.160 Uiso calc R 1 1 . .
    H H16C 1.0227 0.5352 0.9073 0.160 Uiso calc R 1 1 . .
loop_
    _atom_site_aniso_label
    _atom_site_aniso_U_11
    _atom_site_aniso_U_22
    _atom_site_aniso_U_33
    _atom_site_aniso_U_12
    _atom_site_aniso_U_13
    _atom_site_aniso_U_23
    O1 0.0547(12) 0.0615(13) 0.0513(11) -0.0116(10) 0.0062(10) -0.0012(9)
    O4 0.0720(14) 0.0648(13) 0.0573(12) -0.0055(11) -0.0173(10) -0.0007(11)
    O5 0.0738(14) 0.0605(13) 0.0516(12) 0.0096(11) 0.0034(10) -0.0024(11)
    N1 0.0553(14) 0.0550(14) 0.0392(12) -0.0071(11) 0.0029(11) -0.0012(11)
    C10 0.0513(17) 0.0542(18) 0.0448(15) -0.0003(14) 0.0028(13) -0.0006(14)
    O2 0.0651(14) 0.0942(16) 0.0480(12) -0.0191(11) 0.0073(10) -0.0194(11)
    N2 0.0559(14) 0.0587(15) 0.0387(12) -0.0003(12) -0.0003(11) -0.0010(11)
    C2 0.0501(17) 0.0468(16) 0.0430(15) -0.0013(13) -0.0011(13) 0.0056(13)
    C1 0.0533(18) 0.0490(17) 0.0405(16) -0.0041(14) -0.0017(14) 0.0079(13)
    C9 0.0532(18) 0.066(2) 0.0416(16) -0.0069(16) 0.0064(14) 0.0029(15)
    O3 0.0579(14) 0.0904(17) 0.0763(15) -0.0086(12) -0.0097(11) -0.0223(13)
    C7 0.0525(17) 0.0523(17) 0.0513(16) 0.0005(14) 0.0048(14) 0.0006(14)
    C18 0.0538(18) 0.0624(19) 0.0442(16) -0.0064(15) -0.0028(14) 0.0030(14)
    O6 0.0970(18) 0.0944(18) 0.0850(17) 0.0279(15) -0.0254(14) 0.0055(14)
    C6 0.061(2) 0.0561(18) 0.0574(18) 0.0016(15) -0.0010(16) -0.0108(15)
    C14 0.059(2) 0.0568(19) 0.074(2) 0.0010(16) 0.0023(17) -0.0053(17)
    C3 0.0562(19) 0.070(2) 0.0472(16) -0.0062(16) 0.0072(14) -0.0060(15)
    C19 0.0635(18) 0.0525(18) 0.0447(16) -0.0050(14) -0.0041(14) -0.0028(14)
    C4 0.0476(17) 0.081(2) 0.0580(18) -0.0044(16) 0.0071(15) -0.0069(17)
    C15 0.0541(18) 0.0596(19) 0.0526(17) -0.0054(15) -0.0050(14) -0.0059(15)
    C11 0.0656(19) 0.067(2) 0.0497(17) 0.0071(16) -0.0064(15) -0.0097(16)
    C5 0.0551(19) 0.0623(19) 0.0549(18) -0.0030(15) -0.0094(15) -0.0046(15)
    C13 0.060(2) 0.064(2) 0.068(2) 0.0044(16) -0.0051(17) 0.0044(18)
    C12 0.077(2) 0.077(2) 0.0534(18) 0.0050(18) -0.0186(17) -0.0039(17)
    C8 0.056(2) 0.102(3) 0.092(3) -0.0092(19) -0.0091(18) -0.018(2)
    C17 0.066(2) 0.109(3) 0.076(2) 0.021(2) 0.0092(18) 0.022(2)
    C16 0.105(3) 0.093(3) 0.121(3) 0.047(2) -0.004(3) 0.013(3)
_geom_special_details
;
 All esds (except the esd in the dihedral angle between two l.s. planes)
 are estimated using the full covariance matrix.  The cell esds are taken
 into account individually in the estimation of esds in distances, angles
 and torsion angles; correlations between esds in cell parameters are only
 used when they are defined by crystal symmetry.  An approximate (isotropic)
 treatment of cell esds is used for estimating esds involving l.s. planes.
;
loop_
    _geom_bond_atom_site_label_1
    _geom_bond_atom_site_label_2
    _geom_bond_site_symmetry_2
    _geom_bond_distance
    _geom_bond_publ_flag
    O1 C1 . 1.266(3) ?
    O4 C9 . 1.269(3) ?
    O5 C9 . 1.250(3) ?
    N1 C18 . 1.492(3) ?
    N1 H1A . 0.9004 ?
    N1 H1B . 0.9002 ?
    N1 H1C . 0.9004 ?
    C10 C15 . 1.377(4) ?
    C10 C11 . 1.396(4) ?
    C10 C9 . 1.505(4) ?
    O2 C1 . 1.253(3) ?
    N2 C19 . 1.481(3) ?
    N2 H2A . 0.9003 ?
    N2 H2B . 0.9006 ?
    N2 H2C . 0.9005 ?
    C2 C7 . 1.387(4) ?
    C2 C3 . 1.390(4) ?
    C2 C1 . 1.495(4) ?
    O3 C5 . 1.362(3) ?
    O3 C8 . 1.434(3) ?
    C7 C6 . 1.372(4) ?
    C7 H7A . 0.9300 ?
    C18 C17 . 1.500(4) ?
    C18 C19 . 1.511(4) ?
    C18 H18A . 0.9800 ?
    O6 C13 . 1.372(4) ?
    O6 C16 . 1.420(4) ?
    C6 C5 . 1.383(4) ?
    C6 H6A . 0.9300 ?
    C14 C15 . 1.377(4) ?
    C14 C13 . 1.384(4) ?
    C14 H14A . 0.9300 ?
    C3 C4 . 1.381(4) ?
    C3 H3A . 0.9300 ?
    C19 H19A . 0.9700 ?
    C19 H19B . 0.9700 ?
    C4 C5 . 1.393(4) ?
    C4 H4A . 0.9300 ?
    C15 H15A . 0.9300 ?
    C11 C12 . 1.375(4) ?
    C11 H11A . 0.9300 ?
    C13 C12 . 1.385(4) ?
    C12 H12A . 0.9300 ?
    C8 H8A . 0.9600 ?
    C8 H8B . 0.9600 ?
    C8 H8C . 0.9600 ?
    C17 H17A . 0.9600 ?
    C17 H17B . 0.9600 ?
    C17 H17C . 0.9600 ?
    C16 H16A . 0.9600 ?
    C16 H16B . 0.9600 ?
    C16 H16C . 0.9600 ?
loop_
    _geom_angle_atom_site_label_1
    _geom_angle_atom_site_label_2
    _geom_angle_atom_site_label_3
    _geom_angle_site_symmetry_1
    _geom_angle_site_symmetry_3
    _geom_angle
    _geom_angle_publ_flag
    C18 N1 H1A . . 109.7 ?
    C18 N1 H1B . . 110.5 ?
    H1A N1 H1B . . 105.2 ?
    C18 N1 H1C . . 114.2 ?
    H1A N1 H1C . . 106.1 ?
    H1B N1 H1C . . 110.6 ?
    C15 C10 C11 . . 118.1(3) ?
    C15 C10 C9 . . 122.4(3) ?
    C11 C10 C9 . . 119.5(3) ?
    C19 N2 H2A . . 104.5 ?
    C19 N2 H2B . . 110.8 ?
    H2A N2 H2B . . 113.0 ?
    C19 N2 H2C . . 113.8 ?
    H2A N2 H2C . . 105.3 ?
    H2B N2 H2C . . 109.3 ?
    C7 C2 C3 . . 117.4(3) ?
    C7 C2 C1 . . 122.1(2) ?
    C3 C2 C1 . . 120.5(3) ?
    O2 C1 O1 . . 122.8(3) ?
    O2 C1 C2 . . 118.7(2) ?
    O1 C1 C2 . . 118.5(2) ?
    O5 C9 O4 . . 123.1(3) ?
    O5 C9 C10 . . 118.9(3) ?
    O4 C9 C10 . . 118.1(3) ?
    C5 O3 C8 . . 117.9(2) ?
    C6 C7 C2 . . 122.0(3) ?
    C6 C7 H7A . . 119.0 ?
    C2 C7 H7A . . 119.0 ?
    N1 C18 C17 . . 110.7(2) ?
    N1 C18 C19 . . 110.9(2) ?
    C17 C18 C19 . . 114.9(2) ?
    N1 C18 H18A . . 106.7 ?
    C17 C18 H18A . . 106.7 ?
    C19 C18 H18A . . 106.7 ?
    C13 O6 C16 . . 119.1(3) ?
    C7 C6 C5 . . 120.0(3) ?
    C7 C6 H6A . . 120.0 ?
    C5 C6 H6A . . 120.0 ?
    C15 C14 C13 . . 119.3(3) ?
    C15 C14 H14A . . 120.4 ?
    C13 C14 H14A . . 120.4 ?
    C4 C3 C2 . . 121.6(3) ?
    C4 C3 H3A . . 119.2 ?
    C2 C3 H3A . . 119.2 ?
    N2 C19 C18 . . 114.4(2) ?
    N2 C19 H19A . . 108.6 ?
    C18 C19 H19A . . 108.6 ?
    N2 C19 H19B . . 108.6 ?
    C18 C19 H19B . . 108.6 ?
    H19A C19 H19B . . 107.6 ?
    C3 C4 C5 . . 119.6(3) ?
    C3 C4 H4A . . 120.2 ?
    C5 C4 H4A . . 120.2 ?
    C10 C15 C14 . . 121.9(3) ?
    C10 C15 H15A . . 119.0 ?
    C14 C15 H15A . . 119.0 ?
    C12 C11 C10 . . 120.8(3) ?
    C12 C11 H11A . . 119.6 ?
    C10 C11 H11A . . 119.6 ?
    O3 C5 C6 . . 116.0(3) ?
    O3 C5 C4 . . 124.7(3) ?
    C6 C5 C4 . . 119.3(3) ?
    O6 C13 C14 . . 125.1(3) ?
    O6 C13 C12 . . 115.0(3) ?
    C14 C13 C12 . . 119.9(3) ?
    C11 C12 C13 . . 120.0(3) ?
    C11 C12 H12A . . 120.0 ?
    C13 C12 H12A . . 120.0 ?
    O3 C8 H8A . . 109.5 ?
    O3 C8 H8B . . 109.5 ?
    H8A C8 H8B . . 109.5 ?
    O3 C8 H8C . . 109.5 ?
    H8A C8 H8C . . 109.5 ?
    H8B C8 H8C . . 109.5 ?
    C18 C17 H17A . . 109.5 ?
    C18 C17 H17B . . 109.5 ?
    H17A C17 H17B . . 109.5 ?
    C18 C17 H17C . . 109.5 ?
    H17A C17 H17C . . 109.5 ?
    H17B C17 H17C . . 109.5 ?
    O6 C16 H16A . . 109.5 ?
    O6 C16 H16B . . 109.5 ?
    H16A C16 H16B . . 109.5 ?
    O6 C16 H16C . . 109.5 ?
    H16A C16 H16C . . 109.5 ?
    H16B C16 H16C . . 109.5 ?
loop_
    _geom_hbond_atom_site_label_D
    _geom_hbond_atom_site_label_H
    _geom_hbond_atom_site_label_A
    _geom_hbond_site_symmetry_A
    _geom_hbond_distance_DH
    _geom_hbond_distance_HA
    _geom_hbond_distance_DA
    _geom_hbond_angle_DHA
    N1 H1A O4 4_465 0.90 1.82 2.696(3) 162
    N1 H1B O1 . 0.90 1.92 2.791(3) 162
    N1 H1C O1 3_656 0.90 1.89 2.777(3) 167
    N2 H2A O5 1_455 0.90 1.82 2.718(3) 173
    N2 H2B O4 3_757 0.90 2.03 2.917(3) 170
    N2 H2C O2 3_656 0.90 1.81 2.703(3) 1670
_iucr_refine_instructions_details
;
TITL 1 in P2(1)/c
CELL 0.71073  13.8469  11.2958  12.8928  90.000  92.383  90.000
ZERR   4.00   0.0028   0.0023   0.0026   0.000   0.030   0.000
LATT  1
SYMM -X, 0.5+Y, 0.5-Z
SFAC C H N O
UNIT 76 104 8 24
L.S. 8
BOND $H
FMAP 2
PLAN 20
HTAB
MPLA O1 C1 O2
MPLA C2 C3 C4 C5 C6 C7
MPLA C10 C11 C12 C13 C14 C15
MPLA O4 C9 O5
ACTA
EQIV $1 x-1, -y+1/2, z-1/2
EQIV $2 -x+1, -y, -z+1
EQIV $3 x-1, y, z
EQIV $4 -x+2, -y, -z+2
EQIV $5 -x+1, -y, -z+1
HTAB N1 O4_$1
HTAB N1 O1_$2
HTAB N2 O5_$3
HTAB N2 O4_$4
HTAB N2 O2_$5
HTAB N1 O1
WGHT    0.069100    0.210000
FVAR       0.22384
O1    4    0.582733    0.113673    0.423250    11.00000    0.05475    0.06150 =
         0.05129   -0.00118    0.00617   -0.01161
O4    4    1.403033    0.200376    1.120554    11.00000    0.07201    0.06482 =
         0.05726   -0.00066   -0.01731   -0.00550
O5    4    1.373917    0.052432    1.010873    11.00000    0.07379    0.06050 =
         0.05164   -0.00239    0.00339    0.00965
N1    3    0.509451    0.099745    0.621327    11.00000    0.05529    0.05497 =
         0.03923   -0.00121    0.00287   -0.00714
AFIX   3
H1A   2    0.463502    0.156176    0.618073    11.00000   -1.50000
H1B   2    0.544237    0.111115    0.564719    11.00000   -1.50000
H1C   2    0.478017    0.030010    0.617287    11.00000   -1.50000
AFIX   0
C10   1    1.284618    0.230175    0.983691    11.00000    0.05131    0.05425 =
         0.04479   -0.00060    0.00278   -0.00025
O2    4    0.678869    0.075665    0.294549    11.00000    0.06510    0.09422 =
         0.04798   -0.01944    0.00731   -0.01908
N2    3    0.466959   -0.001784    0.835533    11.00000    0.05587    0.05875 =
         0.03871   -0.00102   -0.00032   -0.00032
AFIX   3
H2A   2    0.432681    0.011394    0.892227    11.00000   -1.50000
H2B   2    0.512752   -0.057694    0.845666    11.00000   -1.50000
H2C   2    0.423514   -0.026425    0.786278    11.00000   -1.50000
AFIX   0
C2    1    0.739279    0.200030    0.430047    11.00000    0.05010    0.04682 =
         0.04297    0.00556   -0.00106   -0.00131
C1    1    0.661936    0.125585    0.378651    11.00000    0.05331    0.04898 =
         0.04046    0.00794   -0.00165   -0.00415
C9    1    1.358834    0.155451    1.041795    11.00000    0.05319    0.06612 =
         0.04156    0.00286    0.00644   -0.00686
O3    4    0.957137    0.384815    0.591707    11.00000    0.05787    0.09041 =
         0.07634   -0.02231   -0.00969   -0.00858
C7    1    0.723138    0.266915    0.517905    11.00000    0.05245    0.05234 =
         0.05128    0.00059    0.00476    0.00046
AFIX  43
H7A   2    0.661258    0.269398    0.543236    11.00000   -1.20000
AFIX   0
C18   1    0.571509    0.115152    0.717770    11.00000    0.05383    0.06239 =
         0.04420    0.00297   -0.00281   -0.00643
AFIX  13
H18A  2    0.600332    0.194192    0.713996    11.00000   -1.20000
AFIX   0
O6    4    1.080605    0.424278    0.810809    11.00000    0.09696    0.09445 =
         0.08504    0.00548   -0.02540    0.02791
C6    1    0.795782    0.329521    0.568539    11.00000    0.06135    0.05606 =
         0.05745   -0.01076   -0.00102    0.00157
AFIX  43
H6A   2    0.782465    0.374891    0.626416    11.00000   -1.20000
AFIX   0
C14   1    1.185509    0.404934    0.967201    11.00000    0.05921    0.05675 =
         0.07415   -0.00527    0.00228    0.00103
AFIX  43
H14A  2    1.165111    0.476563    0.994322    11.00000   -1.20000
AFIX   0
C3    1    0.832247    0.200422    0.393279    11.00000    0.05624    0.07038 =
         0.04723   -0.00601    0.00718   -0.00621
AFIX  43
H3A   2    0.844664    0.158332    0.333288    11.00000   -1.20000
AFIX   0
C19   1    0.511177    0.114238    0.812751    11.00000    0.06354    0.05251 =
         0.04470   -0.00278   -0.00412   -0.00502
AFIX  23
H19A  2    0.551588    0.138229    0.872333    11.00000   -1.20000
H19B  2    0.460100    0.172513    0.803423    11.00000   -1.20000
AFIX   0
C4    1    0.906619    0.261797    0.443674    11.00000    0.04755    0.08104 =
         0.05801   -0.00692    0.00709   -0.00444
AFIX  43
H4A   2    0.968290    0.260814    0.417740    11.00000   -1.20000
AFIX   0
C15   1    1.253432    0.337191    1.021028    11.00000    0.05413    0.05958 =
         0.05257   -0.00595   -0.00502   -0.00540
AFIX  43
H15A  2    1.278980    0.364521    1.084444    11.00000   -1.20000
AFIX   0
C11   1    1.245799    0.191231    0.888017    11.00000    0.06561    0.06709 =
         0.04967   -0.00967   -0.00644    0.00711
AFIX  43
H11A  2    1.265768    0.119239    0.861238    11.00000   -1.20000
AFIX   0
C5    1    0.888756    0.325172    0.533545    11.00000    0.05505    0.06234 =
         0.05494   -0.00464   -0.00942   -0.00304
C13   1    1.147964    0.365223    0.872327    11.00000    0.06017    0.06426 =
         0.06786    0.00436   -0.00510    0.00442
C12   1    1.178384    0.258054    0.832900    11.00000    0.07659    0.07673 =
         0.05342   -0.00391   -0.01855    0.00500
AFIX  43
H12A  2    1.153206    0.231293    0.769138    11.00000   -1.20000
AFIX   0
C8    1    1.055745    0.375502    0.562767    11.00000    0.05591    0.10248 =
         0.09203   -0.01830   -0.00913   -0.00921
AFIX  33
H8A   2    1.096282    0.420888    0.610084    11.00000   -1.50000
H8B   2    1.061552    0.405366    0.493594    11.00000   -1.50000
H8C   2    1.075403    0.294017    0.565252    11.00000   -1.50000
AFIX   0
C17   1    0.653611    0.028386    0.720481    11.00000    0.06555    0.10934 =
         0.07575    0.02218    0.00917    0.02145
AFIX  33
H17A  2    0.693447    0.040705    0.782265    11.00000   -1.50000
H17B  2    0.691524    0.039720    0.660606    11.00000   -1.50000
H17C  2    0.628397   -0.050784    0.720307    11.00000   -1.50000
AFIX   0
C16   1    1.050774    0.539169    0.840565    11.00000    0.10460    0.09313 =
         0.12079    0.01348   -0.00406    0.04683
AFIX  33
H16A  2    1.003784    0.568854    0.790245    11.00000   -1.50000
H16B  2    1.105687    0.591105    0.844267    11.00000   -1.50000
H16C  2    1.022677    0.535244    0.907307    11.00000   -1.50000
HKLF 4
REM  1 in P2(1)/c
REM R1 =  0.0727 for   2264 Fo > 4sig(Fo)  and  0.1604 for all   4611 data
REM    244 parameters refined using      0 restraints
END
WGHT      0.0687      0.2152
REM Highest difference peak  0.163,  deepest hole -0.255,  1-sigma level  0.048
Q1    1   0.6979  0.0601  0.2824  11.00000  0.05    0.16
Q2    1   0.6961  0.0649  0.3322  11.00000  0.05    0.16
Q3    1   0.6638  0.1476  0.7189  11.00000  0.05    0.16
Q4    1   0.6014 -0.0837  0.7186  11.00000  0.05    0.16
Q5    1   0.8685  0.1056  0.3390  11.00000  0.05    0.15
Q6    1   0.4603  0.2018  0.6170  11.00000  0.05    0.15
Q7    1   1.4310  0.1005  0.9812  11.00000  0.05    0.14
Q8    1   0.6891  0.1337  0.7033  11.00000  0.05    0.14
Q9    1   0.6836 -0.0430  0.7907  11.00000  0.05    0.14
Q10   1   0.7953  0.2052  0.2340  11.00000  0.05    0.14
Q11   1   0.4790  0.2052  0.9213  11.00000  0.05    0.14
Q12   1   1.0618  0.4903  0.8334  11.00000  0.05    0.14
Q13   1   0.6760  0.2252  0.5930  11.00000  0.05    0.14
Q14   1   1.1773  0.5948  0.7801  11.00000  0.05    0.13
Q15   1   1.0583  0.6017  0.7022  11.00000  0.05    0.13
Q16   1   0.7876  0.0631  0.2954  11.00000  0.05    0.13
Q17   1   1.1131  0.3827  1.0311  11.00000  0.05    0.13
Q18   1   1.0945  0.6714  0.7354  11.00000  0.05    0.13
Q19   1   1.0200  0.7134  0.7598  11.00000  0.05    0.13
Q20   1   1.1957  0.0611  0.7380  11.00000  0.05    0.13
;
data_global
_journal_date_recd_electronic     2011-06-17
_journal_date_accepted     2011-06-19
_journal_name_full     'Acta Crystallographica, Section E'
_journal_year     2011
_journal_volume     67
_journal_issue      7
_journal_page_first     o1817
_journal_page_last     o1817
_journal_paper_category     QO
_journal_coeditor_code     XU5245
_publ_contact_author_name     'Zong-Ling Ru'
_publ_contact_author_address
;
Department of Chemical & Environmental Engineering, Anyang Institute of
Technology, Anyang 455000, People's Republic of China
;
_publ_contact_author_email     ayrzl66@yahoo.com.cn
_publ_contact_author_fax     '864552045632'
_publ_contact_author_phone     '864552045632'
_publ_section_title
;
Propane-1,2-diaminium bis(4-methoxybenzoate)
;
loop_
    _publ_author_name
    _publ_author_address
    'Zong-Ling Ru'
;
Department of Chemical & Environmental Engineering,
Anyang Institute of Technology,
Anyang 455000, People's Republic of China
;
