# Supplementary material for: Propane-1,2-diaminium bis­(4-meth­oxy­benzoate)
Source: Acta Crystallogr Sect E Struct Rep Online. 2011 Jun 25;67(Pt 7):o1817. doi: 10.1107/S1600536811023968 (PMC3151787; doi:10.1107/S1600536811023968)
Supplement: Supplementary file 2 [file e-67-o1817-Isup2.hkl]

# 
# h,k,l, Fc-squared, Fo-squared, sigma(Fo-squared) and status flag 
# 
data_I
_shelx_title ' 1 in P2(1)/c' 
_shelx_refln_list_code          4 
_shelx_F_calc_maximum      192.83 
_exptl_crystal_F_000       808.00 
_reflns_d_resolution_high  0.7701 
 
loop_ 
 _symmetry_equiv_pos_as_xyz 
 'x, y, z' 
 '-x, y+1/2, -z+1/2' 
 '-x, -y, -z' 
 'x, -y-1/2, z-1/2' 
 
_cell_length_a    13.8469 
_cell_length_b    11.2958 
_cell_length_c    12.8928 
_cell_angle_alpha  90.000 
_cell_angle_beta   92.383 
_cell_angle_gamma  90.000 
 
_shelx_F_squared_multiplier     1.000 
 
loop_ 
 _refln_index_h 
 _refln_index_k 
 _refln_index_l 
 _refln_F_squared_calc 
 _refln_F_squared_meas 
 _refln_F_squared_sigma 
 _refln_observed_status 
   3   0   0        2.04       19.43      5.69 o 
   4   0   0      119.52      195.79     21.16 o 
   5   0   0      631.40      751.64     74.25 o 
   6   0   0      172.90      249.28     30.94 o 
   7   0   0      660.55      672.60     47.39 o 
   8   0   0      131.39      151.37     11.01 o 
   9   0   0     1162.71     1204.51     76.13 o 
  10   0   0       98.07      106.12     11.70 o 
  11   0   0        5.20       13.27     11.74 o 
  12   0   0      246.75      250.03     24.33 o 
  13   0   0      386.37      346.10     32.90 o 
  14   0   0        9.67       -0.85     13.02 o 
  15   0   0        0.05       19.62     14.47 o 
  16   0   0        5.96       37.12     21.36 o 
  17   0   0        1.14       16.57     27.94 o 
   2   1   0       14.88       18.00      1.13 o 
   3   1   0      841.49      764.68     19.39 o 
   4   1   0      326.48      323.17     12.76 o 
   5   1   0      244.17      266.31     10.43 o 
   6   1   0      814.58      817.83     27.94 o 
   7   1   0      494.96      505.11     25.97 o 
   8   1   0      258.80      240.17     15.31 o 
   9   1   0      102.11       98.26      9.63 o 
  10   1   0      385.81      466.89     26.10 o 
  11   1   0       15.02       26.05      6.02 o 
  12   1   0       93.63       90.68     10.82 o 
  13   1   0       54.06       42.32     11.10 o 
  14   1   0       39.53       27.68     11.69 o 
  15   1   0       18.36       15.22      8.97 o 
  16   1   0        0.57       13.93     10.79 o 
  17   1   0       11.41       28.11     18.27 o 
   0   2   0     1343.24     1215.01     72.60 o 
   1   2   0     3137.33     2771.16    126.37 o 
   2   2   0    15183.47    13344.30    407.32 o 
   3   2   0     1247.71     1315.62     36.26 o 
   4   2   0      193.75      218.64     10.68 o 
   5   2   0      115.90      105.88      5.02 o 
   6   2   0     1867.96     1993.00     75.61 o 
   7   2   0     1557.94     1587.38     65.07 o 
   8   2   0      189.01      202.88     10.43 o 
   9   2   0      227.83      248.73     13.50 o 
  10   2   0       67.50       55.84     11.20 o 
  11   2   0      159.28      155.53     12.85 o 
  12   2   0       54.23       37.72      6.27 o 
  13   2   0       45.64       42.14      7.06 o 
  14   2   0        0.80       -0.47      5.22 o 
  15   2   0        1.24        5.43      6.74 o 
  16   2   0        9.35       23.01     13.96 o 
  17   2   0        1.29       -1.58     13.13 o 
   1   3   0       68.73       91.69      5.01 o 
   2   3   0     8459.40     8379.06    329.26 o 
   3   3   0      141.37      136.89      5.76 o 
   4   3   0      237.55      267.08      9.74 o 
   5   3   0      315.25      351.64     13.09 o 
   6   3   0      113.61      111.21      5.90 o 
   7   3   0     1348.46     1499.55     63.40 o 
   8   3   0       95.52      112.73      7.52 o 
   9   3   0       32.88       42.63      5.10 o 
  10   3   0      902.86      929.14     47.57 o 
  11   3   0        2.40        3.60      4.72 o 
  12   3   0      107.11       80.15      9.85 o 
  13   3   0       37.69       40.46      9.71 o 
  14   3   0      113.48      114.47     15.40 o 
  15   3   0        9.67       28.85     13.40 o 
  16   3   0       26.40       45.78     22.74 o 
  17   3   0        0.50        5.89     14.72 o 
   0   4   0     3964.68     4020.43    210.84 o 
   1   4   0       97.90      100.13      8.10 o 
   2   4   0     2247.58     2129.15     69.67 o 
   3   4   0      159.22      140.74     15.62 o 
   4   4   0        2.41        8.61      4.01 o 
   5   4   0      131.33      118.89      6.92 o 
   6   4   0       30.11       40.43      4.15 o 
   7   4   0      285.86      304.62     14.84 o 
   8   4   0       76.65       71.27      6.32 o 
   9   4   0        6.92        6.05      4.08 o 
  10   4   0       68.04       73.52     10.93 o 
  11   4   0      742.33      752.57     57.96 o 
  12   4   0       93.16      162.50     37.62 o 
  13   4   0      114.90      116.48     11.81 o 
  14   4   0       31.64       28.60      9.64 o 
  15   4   0        2.45       11.60      9.24 o 
  16   4   0       44.29       39.88     21.35 o 
  17   4   0        1.10      -16.44     17.13 o 
   1   5   0        0.06        5.88      2.77 o 
   2   5   0        1.82        2.74      3.24 o 
   3   5   0      524.74      464.08     17.10 o 
   4   5   0     1422.41     1425.62     71.80 o 
   5   5   0       73.15       97.91      9.62 o 
   6   5   0      133.39      140.09      8.31 o 
   7   5   0        0.09        4.34      5.17 o 
   8   5   0        0.07        6.73      5.30 o 
   9   5   0      138.43      148.34     11.23 o 
  10   5   0        0.44        8.06      7.01 o 
  11   5   0      123.56      121.79     11.63 o 
  12   5   0       32.85       31.76      7.07 o 
  13   5   0        1.95       -2.29      7.02 o 
  14   5   0        0.16       -6.81      8.89 o 
  15   5   0        0.00        3.74     10.31 o 
  16   5   0        3.01        6.94     15.39 o 
   0   6   0      497.08      533.00     37.23 o 
   1   6   0       70.28       82.63      7.02 o 
   2   6   0      140.16      144.43      7.26 o 
   3   6   0      139.06      123.11      6.82 o 
   4   6   0       13.77       17.37      3.33 o 
   5   6   0      319.93      307.75     28.32 o 
   6   6   0       19.93       12.04      5.09 o 
   7   6   0        6.21        7.60      4.09 o 
   8   6   0      380.48      369.67     20.48 o 
   9   6   0      271.25      270.99     17.40 o 
  10   6   0      290.24      307.14     20.66 o 
  11   6   0        2.32       -3.46      4.96 o 
  12   6   0       39.18       36.64      8.74 o 
  13   6   0        2.58       -2.28      6.84 o 
  14   6   0        7.18        2.01      8.31 o 
  15   6   0        3.37        4.71     10.10 o 
  16   6   0        0.00       31.14     18.14 o 
   1   7   0       21.85       26.62      6.68 o 
   2   7   0     2324.24     2363.54    105.76 o 
   3   7   0      591.11      610.83     26.94 o 
   4   7   0        1.78        0.57      4.89 o 
   5   7   0      263.05      249.14     14.37 o 
   6   7   0        4.05       -0.15      3.08 o 
   7   7   0      205.83      176.02     15.09 o 
   8   7   0        7.26       17.98      7.36 o 
   9   7   0       47.02       55.12      8.10 o 
  10   7   0       30.28       31.78      6.90 o 
  11   7   0       13.00        3.10      5.73 o 
  12   7   0        4.90        2.25      9.72 o 
  13   7   0       34.03       37.44     15.50 o 
  14   7   0        1.55       -7.33     12.24 o 
  15   7   0       24.58        2.16     12.07 o 
   0   8   0      154.54      136.76     12.95 o 
   1   8   0       98.49      101.54      7.41 o 
   2   8   0      572.93      596.43     32.38 o 
   3   8   0       74.38       76.33      6.67 o 
   4   8   0      108.68      104.42      8.11 o 
   5   8   0       39.67       47.64      5.96 o 
   6   8   0      148.80      124.52     11.70 o 
   7   8   0       30.25       33.58     12.98 o 
   8   8   0       99.49       96.87     18.89 o 
   9   8   0        6.04       13.77      8.67 o 
  10   8   0       16.43       38.51     13.85 o 
  11   8   0        4.08        2.50      6.18 o 
  12   8   0        0.33        5.08      8.32 o 
  13   8   0       29.06       37.80     18.63 o 
  14   8   0       31.33       67.95     23.43 o 
  15   8   0        2.19        2.32     17.41 o 
   1   9   0        7.39        4.45      4.20 o 
   2   9   0       40.00       59.68      6.27 o 
   3   9   0       96.79       99.37      8.77 o 
   4   9   0       11.90       18.03      5.82 o 
   5   9   0       95.88       91.64     15.35 o 
   6   9   0       45.37       44.48      7.97 o 
   7   9   0        7.75        3.48      5.18 o 
   8   9   0        7.46       23.08      9.55 o 
   9   9   0       31.30       41.52      9.58 o 
  10   9   0       17.76        5.88      6.88 o 
  11   9   0        0.15       -2.92      9.18 o 
  12   9   0        5.74       28.58     17.65 o 
  13   9   0        0.39       38.46     23.26 o 
  14   9   0        0.65       15.49     15.22 o 
   0  10   0      116.64      129.42     14.81 o 
   1  10   0      132.53      114.58      9.00 o 
   2  10   0      116.32      106.81      8.75 o 
   3  10   0      152.32      151.07     11.16 o 
   4  10   0      125.66      117.89     12.25 o 
   5  10   0        8.50        9.37      6.31 o 
   6  10   0        1.88       -6.57      6.57 o 
   7  10   0        7.47       25.53      7.54 o 
   8  10   0        1.57        0.56      6.82 o 
   9  10   0       13.11       17.85      9.26 o 
  10  10   0        4.63        5.06      9.55 o 
  11  10   0       24.71       23.68     11.65 o 
  12  10   0       29.13       42.78     17.16 o 
  13  10   0        6.72        6.68     15.44 o 
   1  11   0       60.57       62.07      9.92 o 
   2  11   0       44.49       56.23      8.73 o 
   3  11   0       18.43       23.48      7.40 o 
   4  11   0        2.79        3.23      5.74 o 
   5  11   0        8.81       13.32      7.24 o 
   6  11   0        0.55       -2.13      9.15 o 
   7  11   0        3.69        1.65      8.09 o 
   8  11   0        1.96       -0.15      7.67 o 
   9  11   0       29.58       25.90     12.51 o 
  10  11   0        2.18       17.87     11.73 o 
  11  11   0       21.33       30.91     16.47 o 
   0  12   0        9.49        1.63     10.64 o 
   1  12   0       18.57        8.86      7.24 o 
   2  12   0        9.87       17.95      9.56 o 
   3  12   0       31.21       24.98     14.07 o 
   4  12   0        9.29       13.51     17.28 o 
   5  12   0        9.46        9.57     11.55 o 
   6  12   0        0.85        2.16      8.43 o 
   7  12   0        8.66       -4.30     11.32 o 
   8  12   0        0.11       -7.04      8.93 o 
   9  12   0        9.25       -8.22     13.49 o 
  10  12   0       11.90        7.56     16.81 o 
   1  13   0        0.04       -4.18      7.58 o 
   2  13   0        0.10        3.46      9.11 o 
   3  13   0       35.74       20.25     10.74 o 
   4  13   0        0.52       20.68     12.47 o 
   5  13   0        0.41      -12.72     12.72 o 
   6  13   0        0.00       -1.49     11.16 o 
   7  13   0        7.97       16.65     14.03 o 
   8  13   0        0.39       -4.55     14.00 o 
   0  14   0       16.48       -1.20     12.87 o 
   1  14   0        0.11       -0.20      8.22 o 
   2  14   0        2.60        3.37      9.30 o 
   3  14   0        5.51        8.09     12.34 o 
   4  14   0        1.79      -11.12     12.44 o 
   5  14   0        0.64       17.53     16.26 o 
 -17   1   1       14.49       -8.48     16.78 o 
 -16   1   1       11.05       24.59     14.70 o 
 -15   1   1       12.29       12.61      7.96 o 
 -14   1   1        1.51       10.31      6.04 o 
 -13   1   1        0.98        3.58      4.56 o 
 -12   1   1      366.79      340.70     20.86 o 
 -11   1   1        0.44        3.06      3.96 o 
 -10   1   1      208.73      232.28     13.89 o 
  -9   1   1       20.04       22.57      6.11 o 
  -8   1   1      187.94      164.38      8.26 o 
  -7   1   1     1497.18     1599.50     62.44 o 
  -6   1   1       18.91       14.43      3.06 o 
  -5   1   1       23.05       26.29      2.58 o 
  -4   1   1       29.37       25.97      1.94 o 
  -3   1   1     8470.56     8968.48    278.20 o 
  -2   1   1     4152.85     3644.22    147.59 o 
   2   1   1        0.43        0.78      0.55 o 
   3   1   1      383.21      377.98     16.87 o 
   4   1   1      606.49      548.48     27.68 o 
   5   1   1      114.41       94.84      6.06 o 
   6   1   1      961.22     1011.56     54.33 o 
   7   1   1       81.21      116.16     16.65 o 
   8   1   1      205.26      194.42     10.81 o 
   9   1   1        1.75       13.88      6.09 o 
  10   1   1       42.97       45.35      6.80 o 
  11   1   1       66.11       98.67     14.68 o 
  12   1   1      537.78      514.19     31.65 o 
  13   1   1       60.86       69.29      8.35 o 
  14   1   1        0.37        5.68      6.60 o 
  15   1   1       55.75       58.98     14.54 o 
  16   1   1        5.01       10.42     15.73 o 
  17   1   1        1.17       18.86     14.89 o 
 -17   2   1        0.77       -3.78     13.33 o 
 -16   2   1        0.05       18.80     11.45 o 
 -15   2   1        0.01        5.13      8.06 o 
 -14   2   1        7.68        4.89      6.05 o 
 -13   2   1        3.12       12.00      8.35 o 
 -12   2   1       17.03       24.58      7.86 o 
 -11   2   1       85.04       80.43      7.67 o 
 -10   2   1       14.62       24.83      4.40 o 
  -9   2   1        0.00        5.51      3.75 o 
  -8   2   1      734.61      740.26     31.03 o 
  -7   2   1      147.16      127.49      6.84 o 
  -6   2   1       79.18       81.16      5.03 o 
  -5   2   1      618.48      598.01     37.16 o 
  -4   2   1     5168.52     5419.61    193.27 o 
  -3   2   1       29.12       40.83      2.65 o 
  -2   2   1     6281.39     6805.57    161.02 o 
  -1   2   1     2146.46     1739.34     57.41 o 
   0   2   1     3424.86     3230.08    172.03 o 
   1   2   1     7926.16     7603.58    205.50 o 
   2   2   1    25869.18    28363.29   1176.82 o 
   3   2   1     8130.85     8112.91    282.14 o 
   4   2   1     2814.17     2828.71    114.04 o 
   5   2   1       52.17       71.03      3.82 o 
   6   2   1      104.35      106.95      5.41 o 
   7   2   1      156.46      151.70      7.94 o 
   8   2   1      349.73      375.85     16.29 o 
   9   2   1        0.05        1.63      3.23 o 
  10   2   1       40.17       35.20      6.17 o 
  11   2   1      258.32      253.45     20.54 o 
  12   2   1       29.19       43.37      8.63 o 
  13   2   1        9.58       28.21      8.32 o 
  14   2   1       38.66       26.57      7.80 o 
  15   2   1       92.61       78.36     16.19 o 
  16   2   1       43.16       52.55     17.54 o 
  17   2   1        1.09        5.45     14.75 o 
 -17   3   1       18.22       55.11     20.97 o 
 -16   3   1        2.06       10.70     10.71 o 
 -15   3   1        0.23       -5.74      9.39 o 
 -14   3   1       14.42       15.86      7.54 o 
 -13   3   1       32.94       21.60      7.20 o 
 -12   3   1      474.98      503.60     29.91 o 
 -11   3   1       10.35       19.93      6.01 o 
 -10   3   1       36.13       38.40      5.29 o 
  -9   3   1        0.01        7.78      3.74 o 
  -8   3   1       19.70       34.82      4.79 o 
  -7   3   1      324.74      368.62     18.21 o 
  -6   3   1     1107.64     1068.16     42.07 o 
  -5   3   1        9.48       20.40      2.43 o 
  -4   3   1     1885.76     1713.51     58.44 o 
  -3   3   1     4380.62     4235.56    139.78 o 
  -2   3   1       17.11       13.11      1.92 o 
  -1   3   1      304.89      283.49     11.38 o 
   0   3   1      523.82      511.68     14.25 o 
   1   3   1     7344.09     7699.72    266.78 o 
   2   3   1     1340.18     1372.79     40.54 o 
   3   3   1       45.53       48.49      5.65 o 
   4   3   1      986.31      916.50     31.40 o 
   5   3   1      105.20      111.10      9.60 o 
   6   3   1       99.91       96.22      5.62 o 
   7   3   1      523.34      637.28     26.70 o 
   8   3   1       61.09       50.61      4.96 o 
   9   3   1       70.65       62.39      5.84 o 
  10   3   1      280.70      275.55     16.39 o 
  11   3   1      156.03      196.76     17.39 o 
  12   3   1       16.68       19.35      7.75 o 
  13   3   1       13.82       31.02     10.37 o 
  14   3   1        0.43        4.14      7.23 o 
  15   3   1       13.77       26.82     12.42 o 
  16   3   1        3.00        4.62     11.38 o 
  17   3   1        0.46      -12.20     15.27 o 
 -17   4   1        1.61      -10.23     16.73 o 
 -16   4   1        0.61        9.02     10.58 o 
 -15   4   1        0.03       10.14     11.58 o 
 -14   4   1        6.26       15.92      8.75 o 
 -13   4   1       75.99       96.16     13.91 o 
 -12   4   1        0.54       -4.65      4.65 o 
 -11   4   1      112.46      108.15      9.16 o 
 -10   4   1       32.75       36.22      6.06 o 
  -9   4   1       82.00       89.18      7.68 o 
  -8   4   1       40.07       48.97      5.15 o 
  -7   4   1       10.55       13.95      4.31 o 
  -6   4   1       78.36       67.15      4.94 o 
  -5   4   1      186.79      172.89      8.30 o 
  -4   4   1       84.12      101.21      4.69 o 
  -3   4   1        1.35        8.45      3.30 o 
  -2   4   1       27.14       29.51      4.31 o 
  -1   4   1       76.09       80.69      3.17 o 
   0   4   1      218.64      190.20      6.43 o 
   1   4   1      149.24      131.84      5.12 o 
   2   4   1      148.11      171.16      7.41 o 
   3   4   1     1177.53     1289.96     49.70 o 
   4   4   1      132.62      123.73      6.00 o 
   5   4   1      652.54      802.84     32.93 o 
   6   4   1      180.80      207.55     10.58 o 
   7   4   1       67.30       77.21      5.97 o 
   8   4   1      417.43      446.18     21.47 o 
   9   4   1      129.59      130.77      9.59 o 
  10   4   1       48.68       53.75      6.07 o 
  11   4   1      120.59      118.19     16.22 o 
  12   4   1        0.06        8.79      5.21 o 
  13   4   1        9.37        5.89      5.88 o 
  14   4   1       13.45        7.41      9.00 o 
  15   4   1        1.80       -4.16      9.22 o 
  16   4   1        5.75        0.34     12.90 o 
  17   4   1        0.54       32.64     20.66 o 
 -16   5   1        2.17       11.97     15.04 o 
 -15   5   1        0.37        5.22      9.96 o 
 -14   5   1        3.91       15.38     10.54 o 
 -13   5   1       12.09       27.99      9.78 o 
 -12   5   1       32.08       25.94      8.50 o 
 -11   5   1        0.00        0.26      4.21 o 
 -10   5   1     1152.76     1298.44     74.77 o 
  -9   5   1        1.77        5.54      5.22 o 
  -8   5   1       46.49       51.61      4.92 o 
  -7   5   1        1.31        7.20      4.51 o 
  -6   5   1      271.36      251.22     13.22 o 
  -5   5   1      764.14      871.36     33.80 o 
  -4   5   1      109.16       99.00      5.20 o 
  -3   5   1      202.44      199.51     10.16 o 
  -2   5   1     1181.88     1311.45     51.76 o 
  -1   5   1     2493.68     2595.20     91.78 o 
   0   5   1     3245.81     3437.64    129.22 o 
   1   5   1     1522.43     1546.27     55.95 o 
   2   5   1     1007.21      965.39     34.52 o 
   3   5   1      370.59      387.14     15.59 o 
   4   5   1     2007.29     2240.53     95.32 o 
   5   5   1      668.55      697.24     35.03 o 
   6   5   1      940.45      984.59     44.56 o 
   7   5   1       52.88       45.45      6.42 o 
   8   5   1      144.53      153.23     10.41 o 
   9   5   1      358.00      380.27     22.57 o 
  10   5   1        6.28       14.00      8.03 o 
  11   5   1        0.18        8.81      4.90 o 
  12   5   1        3.88       -0.98      6.03 o 
  13   5   1        5.13       13.31     10.59 o 
  14   5   1       20.98       22.76     13.71 o 
  15   5   1        8.66       11.31     10.70 o 
  16   5   1       19.36       34.03     23.36 o 
 -16   6   1        2.79        0.96     11.92 o 
 -15   6   1        1.53       15.79     15.35 o 
 -14   6   1        7.88       11.06     11.96 o 
 -13   6   1        0.08        4.99      6.80 o 
 -12   6   1       39.65       42.05      9.64 o 
 -11   6   1        1.51        5.06      6.40 o 
 -10   6   1      512.07      484.35     28.66 o 
  -9   6   1      282.58      262.04     19.57 o 
  -8   6   1      107.57       90.73      7.64 o 
  -7   6   1       51.17       47.71      6.08 o 
  -6   6   1      191.97      187.28     13.54 o 
  -5   6   1       16.74       23.20      6.15 o 
  -4   6   1       94.46       84.87      5.11 o 
  -3   6   1      221.79      206.09     12.10 o 
  -2   6   1       18.19       17.00      2.77 o 
  -1   6   1     2664.94     2854.19    115.20 o 
   0   6   1        6.95        8.88      3.00 o 
   1   6   1       31.75       26.02      4.92 o 
   2   6   1       93.55       88.40      5.43 o 
   3   6   1     1338.22     1424.75     66.41 o 
   4   6   1       22.59       41.93      4.49 o 
   5   6   1        4.89        6.90      3.18 o 
   6   6   1       57.67       61.09      5.91 o 
   7   6   1       14.07       15.07      5.18 o 
   8   6   1      410.26      391.29     22.27 o 
   9   6   1       45.12       60.29      7.72 o 
  10   6   1       40.60       66.36      9.10 o 
  11   6   1       24.16       33.33      7.56 o 
  12   6   1        0.00        8.57      6.72 o 
  13   6   1        3.28        0.03      7.26 o 
  14   6   1        8.24       19.50     13.60 o 
  15   6   1       38.40       63.09     20.65 o 
  16   6   1       11.92       21.27     21.20 o 
 -15   7   1        0.61       -3.75     12.67 o 
 -14   7   1        0.09       -1.85      9.49 o 
 -13   7   1        5.77        3.81      7.95 o 
 -12   7   1        0.00        4.99      6.91 o 
 -11   7   1        8.83       19.03      8.41 o 
 -10   7   1        4.91        5.71      7.09 o 
  -9   7   1       21.81       24.63      8.27 o 
  -8   7   1        0.22        2.78      4.23 o 
  -7   7   1      119.97       91.74      7.83 o 
  -6   7   1       71.03       67.20      6.22 o 
  -5   7   1      156.47      168.28     22.34 o 
  -4   7   1      151.52      158.82     10.70 o 
  -3   7   1     1112.04     1196.90     61.95 o 
  -2   7   1       89.79       98.28      5.61 o 
  -1   7   1      188.55      186.66      9.27 o 
   0   7   1       29.33       42.65      4.33 o 
   1   7   1       94.22       88.09      7.42 o 
   2   7   1      127.22      126.06      7.69 o 
   3   7   1       31.58       41.62      7.73 o 
   4   7   1        9.55       12.16      4.65 o 
   5   7   1      117.55      137.93     10.06 o 
   6   7   1      211.68      219.79     13.97 o 
   7   7   1      212.52      222.28     14.94 o 
   8   7   1      263.05      230.56     16.21 o 
   9   7   1        8.94        0.48      6.06 o 
  10   7   1       38.15       62.04      8.93 o 
  11   7   1       40.53       42.79      9.67 o 
  12   7   1        2.76       -4.15      7.49 o 
  13   7   1        2.43        9.54     10.71 o 
  14   7   1       16.78       31.24     20.40 o 
  15   7   1        2.42        9.44     14.96 o 
 -15   8   1        3.18       21.45     25.35 o 
 -14   8   1        1.01        5.24     11.49 o 
 -13   8   1       18.32       13.24     13.79 o 
 -12   8   1       25.44       33.69     10.97 o 
 -11   8   1        0.09       -8.07      8.07 o 
 -10   8   1       62.73       52.47     16.35 o 
  -9   8   1        0.03       -4.14      5.75 o 
  -8   8   1      187.08      157.95     14.82 o 
  -7   8   1       66.05       57.33      9.23 o 
  -6   8   1       81.94       74.38      7.52 o 
  -5   8   1       19.26       20.06      6.40 o 
  -4   8   1       22.20       27.44      5.83 o 
  -3   8   1      451.28      424.57     24.17 o 
  -2   8   1       19.92       33.76      5.60 o 
  -1   8   1        0.02        5.26      3.53 o 
   0   8   1       67.44       69.63      5.50 o 
   1   8   1      204.91      217.02     14.07 o 
   2   8   1       44.26       39.79      4.64 o 
   3   8   1       55.86       57.43      7.71 o 
   4   8   1      252.23      265.96     17.89 o 
   5   8   1      209.93      222.11     21.08 o 
   6   8   1      222.92      193.21     15.01 o 
   7   8   1       79.76       62.45      8.27 o 
   8   8   1        6.18       17.66     10.00 o 
   9   8   1        4.59        8.36      6.17 o 
  10   8   1        0.20        3.22      5.56 o 
  11   8   1        0.41        8.74      7.10 o 
  12   8   1        5.44        1.29      8.75 o 
  13   8   1       17.42       13.03     11.84 o 
  14   8   1       30.47       21.82     16.49 o 
 -14   9   1        0.28       -7.10     14.88 o 
 -13   9   1        7.83       12.96     13.50 o 
 -12   9   1        7.60       24.09     13.19 o 
 -11   9   1        6.84        0.29      8.37 o 
 -10   9   1        5.72       17.24      9.78 o 
  -9   9   1       66.82       94.00     15.68 o 
  -8   9   1        0.54        8.45      8.08 o 
  -7   9   1       31.56       49.82      9.13 o 
  -6   9   1       70.43      107.16     12.48 o 
  -5   9   1      251.33      223.17     21.99 o 
  -4   9   1      109.78      109.94     10.95 o 
  -3   9   1       15.36       24.49      6.92 o 
  -2   9   1        9.51       14.43      4.52 o 
  -1   9   1       97.52      104.19      8.12 o 
   0   9   1       43.27       44.61      5.38 o 
   1   9   1       99.17       99.05     12.07 o 
   2   9   1        0.33        6.53      4.55 o 
   3   9   1       99.26      119.40      9.98 o 
   4   9   1      583.98      552.94     30.91 o 
   5   9   1      208.48      214.18     17.12 o 
   6   9   1       52.82       55.06      8.30 o 
   7   9   1       50.36       58.82     10.90 o 
   8   9   1        8.14       19.95      6.92 o 
   9   9   1       14.78       23.09      7.41 o 
  10   9   1       22.65       32.13     10.52 o 
  11   9   1        3.50        6.58      9.34 o 
  12   9   1        3.54       -0.85     10.18 o 
  13   9   1        5.78       21.31     14.66 o 
  14   9   1        3.80       42.22     22.43 o 
 -13  10   1        3.04      -16.27     16.27 o 
 -12  10   1        6.88       46.16     20.27 o 
 -11  10   1        0.05        6.13     11.47 o 
 -10  10   1       37.11       48.49     13.94 o 
  -9  10   1        9.00        2.07      7.77 o 
  -8  10   1        5.67       10.15      8.17 o 
  -7  10   1       10.81       27.44     10.27 o 
  -6  10   1        0.76       -6.47      6.47 o 
  -5  10   1        6.88       13.82      6.96 o 
  -4  10   1        0.05       -4.83      4.83 o 
  -3  10   1        0.30       -0.45      4.43 o 
  -2  10   1        5.67        9.03      5.57 o 
  -1  10   1       14.17        9.57      5.75 o 
   0  10   1       22.76       32.18      6.23 o 
   1  10   1       61.59       67.13      7.16 o 
   2  10   1       18.27       34.78      7.03 o 
   3  10   1        1.99        9.92      9.25 o 
   4  10   1        1.96       14.70      6.32 o 
   5  10   1       40.35       44.84      7.43 o 
   6  10   1        1.10        8.03      9.37 o 
   7  10   1        3.97       -5.38      5.38 o 
   8  10   1        0.25        2.97     11.18 o 
   9  10   1       31.55       20.01      9.58 o 
  10  10   1        0.54        8.12      9.46 o 
  11  10   1        0.17        7.58     11.70 o 
  12  10   1        5.23        4.31     12.99 o 
  13  10   1        0.00       14.60     17.82 o 
 -11  11   1       11.76       23.19     14.73 o 
 -10  11   1        5.10       16.37     13.38 o 
  -9  11   1       36.82       37.38     13.35 o 
  -8  11   1        0.70       10.72      9.58 o 
  -7  11   1        1.89        5.80      8.68 o 
  -6  11   1        3.05       -1.80      7.22 o 
  -5  11   1        1.19        4.42      5.83 o 
  -4  11   1        0.62        8.06      6.41 o 
  -3  11   1       28.66       21.99     11.50 o 
  -2  11   1        0.20       -1.12      6.08 o 
  -1  11   1        1.13        2.68      5.43 o 
   0  11   1       29.77       21.45      7.30 o 
   1  11   1       47.83       50.62      8.81 o 
   2  11   1       38.57       47.90     10.72 o 
   3  11   1       16.77       17.86      7.29 o 
   4  11   1       25.94       16.57      6.61 o 
   5  11   1        6.33       17.43      8.94 o 
   6  11   1        0.49        9.78      6.56 o 
   7  11   1        0.10        6.38      7.78 o 
   8  11   1        7.23       12.82     10.08 o 
   9  11   1       88.55       95.92     18.15 o 
  10  11   1        5.62        1.09     11.25 o 
  11  11   1       22.42       17.71     13.93 o 
 -10  12   1        2.28        9.85     14.32 o 
  -9  12   1        0.21       11.42     13.42 o 
  -8  12   1       19.52       23.95     13.90 o 
  -7  12   1       22.76       41.08     13.76 o 
  -6  12   1        0.02       11.14      9.90 o 
  -5  12   1        3.37        5.15      8.33 o 
  -4  12   1        0.00        8.93      7.03 o 
  -3  12   1       10.64       -5.28      7.04 o 
  -2  12   1        3.72       -1.10      6.20 o 
  -1  12   1        1.78        5.88      6.87 o 
   0  12   1       15.83        3.40      6.95 o 
   1  12   1       18.82       21.01     11.75 o 
   2  12   1        1.80       -4.85      8.08 o 
   3  12   1        0.48       10.14      8.68 o 
   4  12   1       16.25       25.26     13.05 o 
   5  12   1       50.02       81.48     14.94 o 
   6  12   1       37.71       21.52     12.04 o 
   7  12   1        2.00       18.77     12.60 o 
   8  12   1        0.45        5.83     16.29 o 
   9  12   1        0.64       48.67     59.28 o 
  10  12   1        2.10       19.34     21.00 o 
  -8  13   1        0.45        4.21     15.76 o 
  -7  13   1        1.10       -1.96     15.66 o 
  -6  13   1        3.15       48.42     23.92 o 
  -5  13   1       16.67       38.71     17.49 o 
  -4  13   1        4.65        3.62     12.71 o 
  -3  13   1        0.80        4.89      8.76 o 
  -2  13   1        0.29        3.87      8.33 o 
  -1  13   1        2.61       10.99      8.96 o 
   0  13   1       26.13        2.40      7.52 o 
   1  13   1       15.61       10.85      8.89 o 
   2  13   1       29.42        0.52      7.76 o 
   3  13   1       11.86       22.41     11.43 o 
   4  13   1        1.86        1.00      8.93 o 
   5  13   1        0.60        0.50     10.75 o 
   6  13   1        3.90       29.71     17.51 o 
   7  13   1       26.03       33.15     18.09 o 
   8  13   1        1.80       -5.15     15.73 o 
  -5  14   1        2.99        1.44     12.10 o 
  -4  14   1        0.03       18.24     14.41 o 
  -3  14   1        5.90        2.82     12.40 o 
  -2  14   1        0.01        8.17     13.17 o 
  -1  14   1       49.36       13.32     11.59 o 
   0  14   1        1.78        8.12      9.68 o 
   1  14   1       44.77       48.25     14.83 o 
   2  14   1        0.65       10.88     11.09 o 
   3  14   1        0.12       20.89     18.28 o 
   4  14   1        6.89       10.58     12.80 o 
   5  14   1        2.94       12.28     16.39 o 
 -17   0   2        0.04       74.25     40.72 o 
 -16   0   2        0.01       -9.06     16.17 o 
 -15   0   2        0.13       29.99     11.94 o 
 -14   0   2        1.20       -8.41      8.75 o 
 -13   0   2        0.41       10.60      9.80 o 
 -12   0   2       90.23       97.89     13.74 o 
 -11   0   2       42.04       58.86      9.92 o 
 -10   0   2       66.46       55.82      9.24 o 
  -9   0   2     1966.56     2191.36    148.68 o 
  -8   0   2     1352.84     1512.34     92.30 o 
  -7   0   2      722.72      773.25     40.64 o 
  -6   0   2     2619.49     2835.92    152.98 o 
  -5   0   2      390.70      370.44     28.51 o 
  -4   0   2      248.92      210.06     14.37 o 
  -3   0   2     1381.32     1201.60     81.93 o 
  -2   0   2    37185.09    32229.09   1326.58 o 
  -1   0   2     1831.47     1395.99     54.28 o 
   0   0   2    11654.36     8470.33    268.76 o 
   1   0   2     4075.03     3110.77    175.88 o 
   2   0   2      911.68     1109.35     78.78 o 
   3   0   2       29.58       12.68      3.93 o 
   4   0   2       18.90       12.53      3.16 o 
   5   0   2     4072.91     3978.36    180.50 o 
   6   0   2     1980.75     2037.51     96.82 o 
   7   0   2     1326.35     1208.70     59.26 o 
   8   0   2      236.71      212.56     14.87 o 
   9   0   2       43.89       40.95     10.11 o 
  10   0   2       42.75       41.37     12.81 o 
  11   0   2      765.00      750.73     95.10 o 
  12   0   2      133.69      140.40     22.42 o 
  13   0   2      412.06      398.89     49.41 o 
  14   0   2        0.15       18.82     12.77 o 
  15   0   2        7.63       30.15     16.71 o 
  16   0   2        2.36       18.73     19.16 o 
  17   0   2        4.79       11.00     17.54 o 
 -17   1   2        8.00        6.89     17.20 o 
 -16   1   2       12.54        8.95      8.28 o 
 -15   1   2        8.22        3.78      6.16 o 
 -14   1   2        8.24       24.34      8.82 o 
 -13   1   2        0.19       -1.89      4.98 o 
 -12   1   2      163.89      183.82     14.14 o 
 -11   1   2       29.42       32.24      8.36 o 
 -10   1   2      113.36      121.01      9.57 o 
  -9   1   2      173.89      145.95     10.62 o 
  -8   1   2        9.38       13.03      6.29 o 
  -7   1   2      997.62     1160.70     48.87 o 
  -6   1   2      811.84      810.69     31.80 o 
  -5   1   2      517.43      575.00     22.46 o 
  -4   1   2        1.04        0.91      2.63 o 
  -3   1   2     2785.18     2705.19     70.39 o 
  -2   1   2    21946.59    17508.17    951.77 o 
  -1   1   2      693.82      639.97     22.06 o 
   0   1   2     1218.71     1154.37     58.08 o 
   1   1   2      401.53      358.30     19.24 o 
   2   1   2        0.15        4.67      1.76 o 
   3   1   2      661.37      607.16     16.44 o 
   4   1   2      225.46      235.28      9.01 o 
   5   1   2       48.99       50.14      3.27 o 
   6   1   2       37.80       38.36      5.26 o 
   7   1   2       60.06       51.17      4.59 o 
   8   1   2       25.71       16.65      3.29 o 
   9   1   2       28.42       33.26      5.82 o 
  10   1   2       82.08       88.27      7.73 o 
  11   1   2      308.58      261.12     20.52 o 
  12   1   2      587.05      509.27     45.98 o 
  13   1   2       83.63       77.94     10.16 o 
  14   1   2       11.04       17.95      9.56 o 
  15   1   2        0.28        5.89     13.34 o 
  16   1   2        1.55        8.91     10.57 o 
  17   1   2       23.39        5.17     18.24 o 
 -17   2   2        4.36       61.07     45.71 o 
 -16   2   2       34.26       29.61     13.57 o 
 -15   2   2       17.15       20.95      8.82 o 
 -14   2   2        0.60        1.70      5.25 o 
 -13   2   2        0.11       42.99     18.03 o 
 -12   2   2        3.95       15.04      5.27 o 
 -11   2   2       37.76       39.58      5.43 o 
 -10   2   2      105.99      112.66      8.10 o 
  -9   2   2      139.50      151.60     10.36 o 
  -8   2   2        3.86        4.44      2.62 o 
  -7   2   2       63.94       65.71      7.00 o 
  -6   2   2      334.64      371.13     16.42 o 
  -5   2   2     1515.94     1527.58     76.73 o 
  -4   2   2      981.57      891.05     26.64 o 
  -3   2   2    10659.46    10740.41    453.91 o 
  -2   2   2     1317.41     1210.25     42.54 o 
  -1   2   2      300.39      318.45      9.93 o 
   0   2   2    13551.24    13134.53    442.11 o 
   1   2   2      197.01      173.22      5.12 o 
   2   2   2      756.09      786.79     20.78 o 
   3   2   2     1095.55      975.98     42.25 o 
   4   2   2      493.25      489.56     21.86 o 
   5   2   2     7783.95     9123.41    433.75 o 
   6   2   2      482.53      504.72     30.38 o 
   7   2   2       24.27       24.88      3.30 o 
   8   2   2        0.00        6.63      6.67 o 
   9   2   2        6.81        5.94      2.81 o 
  10   2   2      115.18      116.26      8.57 o 
  11   2   2       95.85       72.11      6.94 o 
  12   2   2       19.26       29.10      6.98 o 
  13   2   2      110.32       97.27     11.55 o 
  14   2   2        5.51       23.59     18.71 o 
  15   2   2        0.02        3.22     10.52 o 
  16   2   2       26.80       40.34     13.99 o 
  17   2   2        1.53       -0.75     13.21 o 
 -17   3   2        2.40       29.43     15.68 o 
 -16   3   2        3.56       16.94     11.26 o 
 -15   3   2        6.21       20.08     10.22 o 
 -14   3   2        2.29       10.16      8.35 o 
 -13   3   2       47.09       56.84      9.78 o 
 -12   3   2      109.57      107.98     10.39 o 
 -11   3   2       64.53       79.74      7.45 o 
 -10   3   2        7.23       -1.53      3.78 o 
  -9   3   2      295.00      327.60     17.32 o 
  -8   3   2      213.92      208.45     10.81 o 
  -7   3   2      780.48      787.56     33.61 o 
  -6   3   2        0.01        3.54      1.86 o 
  -5   3   2      250.44      214.11     10.10 o 
  -4   3   2     1853.60     1911.60     57.73 o 
  -3   3   2      434.11      424.30     19.59 o 
  -2   3   2     1393.58     1337.43     31.83 o 
  -1   3   2      667.26      619.22     19.66 o 
   0   3   2      631.19      488.13     14.56 o 
   1   3   2    13755.28    15072.65    610.33 o 
   2   3   2        8.17       10.12      3.37 o 
   3   3   2      415.41      382.24     12.63 o 
   4   3   2     2026.45     2222.97     78.59 o 
   5   3   2      980.18     1108.06     49.95 o 
   6   3   2      138.97      131.39      6.40 o 
   7   3   2        3.24        8.42      5.58 o 
   8   3   2       11.65       14.57      4.97 o 
   9   3   2      164.05      140.16      9.41 o 
  10   3   2      272.75      257.63     18.63 o 
  11   3   2        9.92       19.79     10.31 o 
  12   3   2        0.18       -3.95      5.47 o 
  13   3   2        0.13       -1.44      5.35 o 
  14   3   2       14.98        2.51      7.01 o 
  15   3   2       99.60      109.77     19.73 o 
  16   3   2        7.54        8.67     11.23 o 
  17   3   2        3.39      -14.49     14.61 o 
 -17   4   2       14.19       27.30     18.61 o 
 -16   4   2        1.88        7.38     10.86 o 
 -15   4   2        6.49       16.10      8.77 o 
 -14   4   2      120.86      137.41     16.40 o 
 -13   4   2        0.83        6.92      7.58 o 
 -12   4   2        0.29       -5.23      7.97 o 
 -11   4   2       83.33       79.83      7.86 o 
 -10   4   2      100.48      101.18      9.80 o 
  -9   4   2       19.14       19.85      4.55 o 
  -8   4   2      236.65      239.68     15.08 o 
  -7   4   2       11.38       15.62      5.59 o 
  -6   4   2        3.72       -2.72      2.72 o 
  -5   4   2     1001.82     1039.84     52.05 o 
  -4   4   2      155.54      158.90      6.69 o 
  -3   4   2       50.45       51.97      4.84 o 
  -2   4   2     2030.13     1655.01     79.46 o 
  -1   4   2      610.23      608.97     25.88 o 
   0   4   2      152.57      131.65      5.30 o 
   1   4   2        3.24       11.72      4.80 o 
   2   4   2     3852.61     3787.10    141.92 o 
   3   4   2       71.08       77.34      5.30 o 
   4   4   2       44.58       49.99      4.23 o 
   5   4   2     1165.87     1332.32     52.75 o 
   6   4   2      291.31      345.70     15.98 o 
   7   4   2      661.35      774.27     37.24 o 
   8   4   2       32.75       32.44      6.52 o 
   9   4   2        1.17        2.79      3.30 o 
  10   4   2       95.19      108.29      8.92 o 
  11   4   2        0.74       -2.39      3.97 o 
  12   4   2       24.48       26.23      8.69 o 
  13   4   2       12.18       20.83      8.43 o 
  14   4   2        0.88       -6.75      7.40 o 
  15   4   2        1.12        7.20     10.08 o 
  16   4   2       11.57       -0.60     12.67 o 
  17   4   2       21.91        8.55     19.27 o 
 -16   5   2        2.33       -3.55     11.44 o 
 -15   5   2       15.45       29.93     11.60 o 
 -14   5   2       13.07       11.73      8.37 o 
 -13   5   2       17.70        9.95      7.87 o 
 -12   5   2       41.92       55.67     10.15 o 
 -11   5   2      237.05      268.58     22.46 o 
 -10   5   2      250.71      235.80     19.14 o 
  -9   5   2        4.91       12.07      4.51 o 
  -8   5   2       59.20       66.52      7.67 o 
  -7   5   2        0.17       -2.27      2.27 o 
  -6   5   2        3.05        6.38      4.40 o 
  -5   5   2      319.80      281.05     15.48 o 
  -4   5   2        2.77       10.11      4.48 o 
  -3   5   2       29.21       29.46      2.70 o 
  -2   5   2      893.00      970.85     29.17 o 
  -1   5   2      946.84      886.32     43.26 o 
   0   5   2      108.78      105.89      8.45 o 
   1   5   2      343.82      307.48     11.29 o 
   2   5   2      237.38      207.96      9.08 o 
   3   5   2       25.53       29.65      3.31 o 
   4   5   2        0.59        7.67      4.24 o 
   5   5   2      363.55      343.12     15.36 o 
   6   5   2      159.74      159.86     10.18 o 
   7   5   2      299.50      320.15     17.68 o 
   8   5   2      102.33      123.23      8.87 o 
   9   5   2       10.84       22.88      7.23 o 
  10   5   2        0.74       -0.49      4.37 o 
  11   5   2        5.45       10.07      7.71 o 
  12   5   2        0.01        7.82      6.88 o 
  13   5   2        4.58       -3.90     13.30 o 
  14   5   2        5.83       20.29     10.11 o 
  15   5   2        0.89        4.73     12.54 o 
  16   5   2        1.98       -3.40     14.41 o 
 -16   6   2        4.94       12.67     13.33 o 
 -15   6   2        0.00       11.06     11.00 o 
 -14   6   2        7.00       19.31     10.19 o 
 -13   6   2        2.78        6.46      7.47 o 
 -12   6   2       73.75       78.42     11.82 o 
 -11   6   2      117.61      106.94     15.76 o 
 -10   6   2      173.97      155.20     14.73 o 
  -9   6   2      100.44       92.88     15.58 o 
  -8   6   2      137.35      140.65     11.70 o 
  -7   6   2       54.91       51.22      8.27 o 
  -6   6   2       60.93       48.75      3.81 o 
  -5   6   2       36.24       30.08      4.75 o 
  -4   6   2        0.48       -1.97      2.91 o 
  -3   6   2       12.10       30.60      4.07 o 
  -2   6   2        8.95        7.70      4.26 o 
  -1   6   2       99.08      103.58      4.76 o 
   0   6   2       73.29       81.17      8.30 o 
   1   6   2       58.01       63.89      6.23 o 
   2   6   2      287.75      299.31     12.81 o 
   3   6   2        4.22       16.96      3.17 o 
   4   6   2       87.30       89.41      6.27 o 
   5   6   2       12.58       13.31      7.74 o 
   6   6   2       47.24       54.89      5.98 o 
   7   6   2       82.41       85.82      8.15 o 
   8   6   2       47.54       41.22      5.99 o 
   9   6   2      178.38      181.36     18.08 o 
  10   6   2       47.19       58.38      8.30 o 
  11   6   2        1.63       16.63      7.65 o 
  12   6   2       18.65       11.40      8.31 o 
  13   6   2        0.05       -7.06      9.89 o 
  14   6   2        0.28       -5.86     10.52 o 
  15   6   2        0.06        4.00     14.13 o 
  16   6   2       33.53       51.31     22.70 o 
 -15   7   2        1.98      -13.86     13.86 o 
 -14   7   2        1.21        6.97      9.73 o 
 -13   7   2        6.57       12.10     10.35 o 
 -12   7   2        3.24       -6.26      7.00 o 
 -11   7   2       41.19       54.82     10.28 o 
 -10   7   2       97.95      112.23     15.05 o 
  -9   7   2        2.17        8.45      5.79 o 
  -8   7   2       89.84       86.76     10.04 o 
  -7   7   2       19.29       22.46      6.68 o 
  -6   7   2       78.36       80.68      6.10 o 
  -5   7   2      131.74      146.64      8.46 o 
  -4   7   2     1092.63     1039.20     80.33 o 
  -3   7   2       32.78       23.78      5.61 o 
  -2   7   2      202.75      208.43      9.07 o 
  -1   7   2      218.53      208.70      9.29 o 
   0   7   2      463.67      478.27     19.87 o 
   1   7   2        0.38       -2.54      3.69 o 
   2   7   2      283.34      302.63     14.26 o 
   3   7   2       61.97       67.22      8.37 o 
   4   7   2      107.64      118.67     11.81 o 
   5   7   2       85.02       72.20      6.64 o 
   6   7   2      127.38      106.56      9.22 o 
   7   7   2       52.12       64.84      8.39 o 
   8   7   2       16.14       33.82      7.69 o 
   9   7   2      131.60      133.72     11.90 o 
  10   7   2       10.62       14.34      6.23 o 
  11   7   2       13.61       12.31      7.76 o 
  12   7   2        2.52       -4.83      7.30 o 
  13   7   2        2.40       20.46     11.66 o 
  14   7   2        5.41       22.80     15.03 o 
  15   7   2       17.00       31.71     22.59 o 
 -14   8   2        0.00       32.39     17.64 o 
 -13   8   2        0.11      -13.95     13.95 o 
 -12   8   2        3.24       26.64     11.16 o 
 -11   8   2       16.97       11.75     13.86 o 
 -10   8   2       55.20       82.62     14.21 o 
  -9   8   2       59.12       68.90     10.03 o 
  -8   8   2      539.73      555.66     38.96 o 
  -7   8   2       15.96       29.23      4.86 o 
  -6   8   2        0.46        6.13     11.18 o 
  -5   8   2       47.02       46.70      6.83 o 
  -4   8   2      138.39      143.08     11.08 o 
  -3   8   2      203.30      227.80     19.04 o 
  -2   8   2        0.27       -2.63      4.95 o 
  -1   8   2       39.34       50.33      6.92 o 
   0   8   2       17.91       11.00      2.96 o 
   1   8   2      265.31      285.55     18.90 o 
   2   8   2        4.54        3.19      4.82 o 
   3   8   2      148.43      155.66     11.80 o 
   4   8   2      109.57      111.79      8.78 o 
   5   8   2      141.88      126.82     10.08 o 
   6   8   2       61.87       56.58      7.32 o 
   7   8   2      120.84      131.17     12.71 o 
   8   8   2       13.46        8.30      6.53 o 
   9   8   2       20.87       14.97      6.49 o 
  10   8   2        6.30       -3.22      6.45 o 
  11   8   2        0.01        1.84      8.68 o 
  12   8   2        0.54       -6.29      9.24 o 
  13   8   2        3.67       -7.70     11.06 o 
  14   8   2        9.78        2.59     11.65 o 
 -14   9   2        5.06      -16.91     18.29 o 
 -13   9   2        6.48       22.15     28.84 o 
 -12   9   2        1.27      -10.35     10.58 o 
 -11   9   2       20.13       40.91     14.12 o 
 -10   9   2       22.50       20.61     10.99 o 
  -9   9   2       57.47       77.04     13.65 o 
  -8   9   2        0.08        5.33     11.26 o 
  -7   9   2        4.62       -7.80      8.16 o 
  -6   9   2       33.64       41.73      7.90 o 
  -5   9   2       12.71        8.81      5.15 o 
  -4   9   2       31.18       33.99      7.49 o 
  -3   9   2       11.69        8.78      5.43 o 
  -2   9   2       32.50       33.05      7.78 o 
  -1   9   2       43.76       46.73      7.74 o 
   0   9   2        0.14        3.34      7.84 o 
   1   9   2      118.61      118.51      8.62 o 
   2   9   2       77.13      103.94     10.93 o 
   3   9   2      119.10      109.58      9.13 o 
   4   9   2      217.31      191.90     15.23 o 
   5   9   2        6.97       17.06      5.78 o 
   6   9   2        7.94        9.40      5.16 o 
   7   9   2       35.12       37.62      7.73 o 
   8   9   2        5.15        9.61      6.09 o 
   9   9   2       12.00       25.49      7.86 o 
  10   9   2       64.87       35.07      9.26 o 
  11   9   2        1.00        5.45      9.64 o 
  12   9   2        0.17       -0.92     20.11 o 
  13   9   2        4.79       10.54     13.23 o 
 -13  10   2        0.00      -11.18     25.35 o 
 -12  10   2        3.56       -8.35     12.14 o 
 -11  10   2       22.13       15.40     12.23 o 
 -10  10   2        3.27       23.26     11.27 o 
  -9  10   2       28.93       24.44     17.92 o 
  -8  10   2       12.83       28.02     10.89 o 
  -7  10   2        0.11       -1.21      7.52 o 
  -6  10   2        5.01        7.48      8.23 o 
  -5  10   2        2.81        6.78      9.90 o 
  -4  10   2        3.74        6.29      7.81 o 
  -3  10   2       24.60       18.30      6.54 o 
  -2  10   2        0.39       -1.73      6.49 o 
  -1  10   2      179.37      145.71     13.86 o 
   0  10   2       44.88       34.86      7.71 o 
   1  10   2       17.30       25.40      7.39 o 
   2  10   2       13.68       27.81      7.16 o 
   3  10   2       35.64       25.03      5.37 o 
   4  10   2       32.58       23.30      6.86 o 
   5  10   2       56.68       43.79      7.29 o 
   6  10   2        0.08        4.54      5.26 o 
   7  10   2       45.29       60.65     10.20 o 
   8  10   2      215.10      227.96     25.39 o 
   9  10   2       12.32       18.11      8.10 o 
  10  10   2        0.02       17.07     14.32 o 
  11  10   2        0.07        6.18     13.36 o 
  12  10   2        5.96        7.69     13.25 o 
 -11  11   2       14.21      -14.53     14.53 o 
 -10  11   2        4.08       -1.49     12.70 o 
  -9  11   2        5.21        6.06     17.46 o 
  -8  11   2        0.09        8.87      9.44 o 
  -7  11   2       15.81       13.54      9.86 o 
  -6  11   2        1.12       -6.18      8.26 o 
  -5  11   2        0.46       20.48      8.85 o 
  -4  11   2        0.70       -2.65      5.78 o 
  -3  11   2        5.48       18.55      7.91 o 
  -2  11   2        4.27       12.22      7.04 o 
  -1  11   2       23.78        6.80      6.51 o 
   0  11   2        7.24        1.78      6.36 o 
   1  11   2        1.41        1.41      6.50 o 
   2  11   2      218.92      241.69     22.70 o 
   3  11   2       37.53       43.30     12.14 o 
   4  11   2       20.41       25.96      7.82 o 
   5  11   2        0.02       -3.09      7.28 o 
   6  11   2        3.14        7.01      8.27 o 
   7  11   2        6.82        2.88      6.52 o 
   8  11   2       30.20       31.46     10.72 o 
   9  11   2       21.91       25.83     15.11 o 
  10  11   2        6.75        5.35     12.53 o 
  11  11   2        0.06       27.62     20.53 o 
 -10  12   2       11.78        9.07     11.53 o 
  -9  12   2        5.42       15.65     13.07 o 
  -8  12   2        6.58      -12.32     12.32 o 
  -7  12   2        6.19       17.00     11.81 o 
  -6  12   2        0.01        1.27      8.63 o 
  -5  12   2        1.40       -1.73     10.00 o 
  -4  12   2       36.12       41.48     13.83 o 
  -3  12   2       20.25       23.48     14.70 o 
  -2  12   2        1.06        3.27      9.36 o 
  -1  12   2       23.44       28.15      9.07 o 
   0  12   2        5.24       12.18      8.06 o 
   1  12   2       53.04       37.05     10.47 o 
   2  12   2       24.95       24.37     10.74 o 
   3  12   2        2.54        6.15     11.41 o 
   4  12   2       11.91       14.55      9.67 o 
   5  12   2        0.04       -9.43      9.43 o 
   6  12   2        0.87        7.31     11.48 o 
   7  12   2        1.74       11.61     11.76 o 
   8  12   2        1.69      -11.54     13.06 o 
   9  12   2        0.00       10.63     18.20 o 
  10  12   2        0.23       10.01     21.16 o 
  -8  13   2        1.18       -2.33     13.49 o 
  -7  13   2        3.12        2.74     13.19 o 
  -6  13   2       13.40       23.46     14.82 o 
  -5  13   2       13.77       19.38     15.21 o 
  -4  13   2        5.99       -0.29      9.98 o 
  -3  13   2        2.09       20.61     18.94 o 
  -2  13   2        1.59       -4.25      9.59 o 
  -1  13   2        0.48       18.87     11.84 o 
   0  13   2       21.13       14.80     12.30 o 
   1  13   2        1.36        4.89      8.82 o 
   2  13   2        2.50       29.26     12.39 o 
   3  13   2       26.33        6.80     10.40 o 
   4  13   2        0.62        5.85     13.02 o 
   5  13   2        3.70        8.98     11.02 o 
   6  13   2        5.57       10.76     16.05 o 
   7  13   2        0.93       11.53     13.65 o 
  -5  14   2        0.00       11.86     17.42 o 
  -4  14   2        1.63       -6.64     13.92 o 
  -3  14   2        0.66        5.88     13.08 o 
  -2  14   2        1.51       23.52     15.85 o 
  -1  14   2        0.00        4.59     13.59 o 
   0  14   2        2.53        1.73     10.14 o 
   1  14   2       12.12        2.43      9.28 o 
   2  14   2        0.13       -5.19      8.98 o 
   3  14   2        5.53       21.77     13.34 o 
   4  14   2        0.11      -11.95     14.13 o 
 -17   1   3        0.44       47.90     41.31 o 
 -16   1   3        5.63       -0.34      9.93 o 
 -15   1   3       38.53       43.84     11.54 o 
 -14   1   3      119.88      141.49     14.42 o 
 -13   1   3        9.50       13.28      7.04 o 
 -12   1   3       57.56       64.50      8.49 o 
 -11   1   3       22.41       34.25      6.08 o 
 -10   1   3      178.12      201.15     13.18 o 
  -9   1   3        5.58        1.93      4.84 o 
  -8   1   3       38.63       48.15      4.45 o 
  -7   1   3      137.34      154.64      9.71 o 
  -6   1   3       21.76       23.15      2.49 o 
  -5   1   3     1907.75     2025.40     65.32 o 
  -4   1   3     3502.96     3424.12    104.38 o 
  -3   1   3     4134.53     3699.53    224.20 o 
  -2   1   3      267.16      225.87      8.65 o 
  -1   1   3        1.67        9.12      1.73 o 
   0   1   3     6260.07     6960.22    291.25 o 
   1   1   3     4415.49     4336.18    141.01 o 
   2   1   3      222.85      187.29      5.81 o 
   3   1   3     6783.06     7198.27    297.95 o 
   4   1   3     4793.53     5062.81    208.14 o 
   5   1   3      141.76      149.61      6.78 o 
   6   1   3      149.33      157.06     10.48 o 
   7   1   3      826.00      739.74     35.89 o 
   8   1   3        1.49        3.61      4.07 o 
   9   1   3        0.39        5.03      6.47 o 
  10   1   3       52.97       53.57      8.31 o 
  11   1   3      101.87       92.87      9.49 o 
  12   1   3       87.63       82.05     12.04 o 
  13   1   3        0.98       13.76      9.10 o 
  14   1   3        9.07       14.82      8.99 o 
  15   1   3        0.55        5.48      8.29 o 
  16   1   3        0.82        7.43     10.24 o 
  17   1   3       10.46       -1.90     15.64 o 
 -17   2   3        4.64       -5.77     14.77 o 
 -16   2   3        3.92       16.43      9.70 o 
 -15   2   3       14.77       35.06     11.61 o 
 -14   2   3        2.02       11.60      8.80 o 
 -13   2   3        6.23       16.52      7.27 o 
 -12   2   3       11.46       21.45      6.40 o 
 -11   2   3       86.72       70.81      7.07 o 
 -10   2   3       20.80       22.86      4.17 o 
  -9   2   3      295.52      261.50     12.42 o 
  -8   2   3      459.72      445.10     18.14 o 
  -7   2   3      162.80      157.71      6.81 o 
  -6   2   3      545.24      543.67     22.76 o 
  -5   2   3     3122.16     2795.90     88.67 o 
  -4   2   3     2923.27     2695.96    124.75 o 
  -3   2   3      629.46      663.89     22.16 o 
  -2   2   3      103.58      116.04      6.63 o 
  -1   2   3     2326.46     2050.31     87.14 o 
   0   2   3    14193.10    13683.58    563.72 o 
   1   2   3      687.57      797.34     37.46 o 
   2   2   3      688.40      774.14     37.91 o 
   3   2   3     1609.79     1619.95     59.14 o 
   4   2   3      955.27      902.39     47.18 o 
   5   2   3     2726.74     3015.06     97.11 o 
   6   2   3       20.69       38.64      4.61 o 
   7   2   3       23.91       29.44      8.37 o 
   8   2   3      286.65      255.58     12.61 o 
   9   2   3        0.87        7.22      8.21 o 
  10   2   3      518.75      560.30     32.96 o 
  11   2   3       13.80       12.29      5.29 o 
  12   2   3       55.27       54.66      8.50 o 
  13   2   3      562.10      537.60     47.16 o 
  14   2   3       59.64       79.21     15.85 o 
  15   2   3       32.47       54.31     15.10 o 
  16   2   3        9.05       -5.06     10.24 o 
  17   2   3        7.25       -5.79     12.93 o 
 -17   3   3        1.85       17.76     18.54 o 
 -16   3   3       17.86       36.22     13.52 o 
 -15   3   3       13.61        7.75      8.64 o 
 -14   3   3       35.82       41.95     10.41 o 
 -13   3   3       20.74       30.52      8.37 o 
 -12   3   3      119.29      123.14     13.79 o 
 -11   3   3       73.31       83.96      9.46 o 
 -10   3   3       51.11       49.80      5.71 o 
  -9   3   3       94.01      100.41      6.79 o 
  -8   3   3      314.21      302.95     18.86 o 
  -7   3   3      136.41      134.03      6.10 o 
  -6   3   3      600.68      561.45     28.39 o 
  -5   3   3     2494.84     2692.11    119.88 o 
  -4   3   3       13.89       22.39      2.76 o 
  -3   3   3        0.78        2.81      2.73 o 
  -2   3   3       14.92       19.54      3.43 o 
  -1   3   3     1612.71     1660.31     36.69 o 
   0   3   3       74.37       60.36      3.44 o 
   1   3   3     2112.92     2206.71     68.93 o 
   2   3   3      574.01      522.76     17.00 o 
   3   3   3     4604.97     4968.36    191.62 o 
   4   3   3      742.83      805.07     30.63 o 
   5   3   3      134.23      137.56     10.49 o 
   6   3   3      366.25      391.01     41.83 o 
   7   3   3       26.10       33.81      5.08 o 
   8   3   3        7.29       11.20      2.99 o 
   9   3   3       65.70       84.75     14.38 o 
  10   3   3       44.41       52.93      8.30 o 
  11   3   3       16.88       26.42      6.78 o 
  12   3   3        0.19       -6.75      6.75 o 
  13   3   3       22.52       21.36      8.26 o 
  14   3   3        2.08        7.32     11.38 o 
  15   3   3        7.23        6.83      9.82 o 
  16   3   3       19.99       30.14     14.39 o 
  17   3   3        7.63       12.42     15.09 o 
 -17   4   3        5.82        0.32     17.17 o 
 -16   4   3        0.02       -4.58      9.61 o 
 -15   4   3        0.00        1.83      7.02 o 
 -14   4   3        8.86        8.83      8.61 o 
 -13   4   3        5.86       10.98      7.53 o 
 -12   4   3        1.48       11.20      7.81 o 
 -11   4   3        9.00        3.71      7.01 o 
 -10   4   3        0.05        0.17      4.86 o 
  -9   4   3        0.26        5.06      7.43 o 
  -8   4   3        0.03       -4.36      4.36 o 
  -7   4   3     1205.45     1163.18     65.90 o 
  -6   4   3      245.74      222.51     11.97 o 
  -5   4   3       12.94       10.38      2.37 o 
  -4   4   3      519.98      541.84     15.70 o 
  -3   4   3      170.28      200.24      6.37 o 
  -2   4   3        3.69        5.13      1.86 o 
  -1   4   3      206.15      176.98      8.30 o 
   0   4   3     1818.01     1750.37    111.89 o 
   1   4   3      529.89      535.89     17.34 o 
   2   4   3       38.10       42.09      3.30 o 
   3   4   3     1172.74     1221.61     44.66 o 
   4   4   3        4.89        7.17      2.80 o 
   5   4   3      208.65      206.27      9.35 o 
   6   4   3        0.54        6.91      3.73 o 
   7   4   3     1174.18     1262.96     56.61 o 
   8   4   3        0.98        0.44      3.96 o 
   9   4   3       43.15       43.30     10.61 o 
  10   4   3      172.20      195.56     17.01 o 
  11   4   3        4.16        9.34      6.26 o 
  12   4   3        0.25        2.41      6.52 o 
  13   4   3       15.40        9.86      9.91 o 
  14   4   3        4.68       12.65      9.88 o 
  15   4   3       11.65       -4.96      9.30 o 
  16   4   3        0.80       12.27     17.66 o 
 -16   5   3        7.42        6.30     16.30 o 
 -15   5   3        0.05        5.51      9.19 o 
 -14   5   3        2.95        4.68      7.11 o 
 -13   5   3       64.06       80.35     18.25 o 
 -12   5   3       50.04       66.94     11.50 o 
 -11   5   3       61.22       64.52      9.66 o 
 -10   5   3      418.94      458.21     31.81 o 
  -9   5   3      315.50      299.86     33.76 o 
  -8   5   3       74.40       88.33     13.16 o 
  -7   5   3       10.12       12.16      3.93 o 
  -6   5   3      424.25      363.31     23.84 o 
  -5   5   3      246.18      217.89     14.57 o 
  -4   5   3        3.65       -1.59      2.17 o 
  -3   5   3     2057.51     2238.27     99.36 o 
  -2   5   3     2205.86     2327.37    103.32 o 
  -1   5   3        0.43        4.18      4.05 o 
   0   5   3      434.71      374.63     22.66 o 
   1   5   3     2420.65     2625.81     99.12 o 
   2   5   3       29.01       25.29      4.07 o 
   3   5   3     3207.80     2985.31    266.91 o 
   4   5   3        0.46        1.98      2.86 o 
   5   5   3       43.67       37.03      4.29 o 
   6   5   3        4.04       -0.27      4.42 o 
   7   5   3       84.44       97.78      7.67 o 
   8   5   3      102.69      104.51      8.19 o 
   9   5   3       80.25       72.64      7.77 o 
  10   5   3       23.30       39.11      8.88 o 
  11   5   3       43.08       67.40     11.54 o 
  12   5   3       17.47       17.80      8.82 o 
  13   5   3       27.28       14.92      9.26 o 
  14   5   3        6.04       30.43     14.98 o 
  15   5   3       74.08       61.09     17.58 o 
  16   5   3        1.32        4.18     13.77 o 
 -16   6   3        0.91      -15.01     15.01 o 
 -15   6   3        8.03       31.02     15.80 o 
 -14   6   3       13.44       18.72      9.37 o 
 -13   6   3       14.23       12.79      7.81 o 
 -12   6   3       28.45       53.96     10.58 o 
 -11   6   3       44.29       44.66      9.55 o 
 -10   6   3       42.07       44.79     14.52 o 
  -9   6   3       13.92       36.76      6.94 o 
  -8   6   3      381.77      370.93     23.80 o 
  -7   6   3        4.03       10.74      6.07 o 
  -6   6   3       33.89       23.62      4.94 o 
  -5   6   3       21.01       21.15      4.61 o 
  -4   6   3       14.65       12.98      3.28 o 
  -3   6   3        0.01        6.00      3.86 o 
  -2   6   3       32.15       35.55      4.52 o 
  -1   6   3       50.17       58.64      7.09 o 
   0   6   3      347.76      397.81     20.72 o 
   1   6   3      181.13      143.78      6.96 o 
   2   6   3      995.08      997.90     40.82 o 
   3   6   3      256.87      240.12     15.47 o 
   4   6   3        1.64        1.92      3.39 o 
   5   6   3       98.08      111.44      7.89 o 
   6   6   3       45.34       44.68      5.35 o 
   7   6   3       18.72       21.86      4.78 o 
   8   6   3       28.69       40.75      8.67 o 
   9   6   3       48.44       63.92      7.54 o 
  10   6   3       14.28       26.93     12.45 o 
  11   6   3       73.54       89.81     13.19 o 
  12   6   3       61.26       60.62     11.39 o 
  13   6   3        2.61        2.81      7.77 o 
  14   6   3        0.66        6.48     11.87 o 
  15   6   3        6.18       16.58     18.49 o 
 -15   7   3        0.16       -0.89     17.05 o 
 -14   7   3        9.14       19.44     11.03 o 
 -13   7   3       31.17       25.63     12.31 o 
 -12   7   3        3.31       -6.32      8.15 o 
 -11   7   3       69.56       69.85     11.25 o 
 -10   7   3      147.09      130.03     13.15 o 
  -9   7   3      156.76      172.46     18.46 o 
  -8   7   3       76.55       75.74      9.56 o 
  -7   7   3       10.90       15.22      4.80 o 
  -6   7   3        0.45        6.70      5.19 o 
  -5   7   3      310.17      258.73     19.18 o 
  -4   7   3       83.46       89.59      7.42 o 
  -3   7   3      166.38      152.03     14.48 o 
  -2   7   3      119.97      131.96     16.13 o 
  -1   7   3       20.77       33.12      6.45 o 
   0   7   3      534.10      533.55     31.69 o 
   1   7   3       34.72       34.43      6.13 o 
   2   7   3      338.69      311.07     18.13 o 
   3   7   3      119.14      110.23     13.18 o 
   4   7   3      271.47      255.94     14.64 o 
   5   7   3      287.32      301.46     17.65 o 
   6   7   3       46.31       49.40      7.77 o 
   7   7   3       46.85       45.15      7.17 o 
   8   7   3        2.87        0.73      4.13 o 
   9   7   3        2.89       -0.13      4.77 o 
  10   7   3       22.54       29.13      9.92 o 
  11   7   3        0.06        6.65      7.18 o 
  12   7   3        1.07       -4.13      7.47 o 
  13   7   3        0.50       -2.06      8.37 o 
  14   7   3        0.06       12.25     14.17 o 
  15   7   3        0.01        6.59     14.42 o 
 -14   8   3        5.75        0.23     10.23 o 
 -13   8   3        0.03       -1.34     10.16 o 
 -12   8   3       11.49       -1.75      8.28 o 
 -11   8   3        1.31        3.65      8.87 o 
 -10   8   3        8.09        5.36      7.89 o 
  -9   8   3       48.34       63.09     11.86 o 
  -8   8   3       23.60       96.15     39.83 o 
  -7   8   3      193.17      209.23     20.23 o 
  -6   8   3       75.13       82.35     13.07 o 
  -5   8   3        0.14       -1.53      3.42 o 
  -4   8   3       14.11       27.18      7.63 o 
  -3   8   3       11.47        3.48      4.19 o 
  -2   8   3      111.25      104.60     16.22 o 
  -1   8   3        7.09       12.32      5.15 o 
   0   8   3        0.04       22.00      7.51 o 
   1   8   3       11.13        2.96      3.45 o 
   2   8   3      134.88      119.05     12.21 o 
   3   8   3       40.39       41.49      5.46 o 
   4   8   3      141.45      136.08     10.40 o 
   5   8   3      564.42      514.90     28.95 o 
   6   8   3      162.97      157.34     11.96 o 
   7   8   3      106.38      110.53     11.18 o 
   8   8   3        8.09        9.41      5.84 o 
   9   8   3       48.88       64.57      9.60 o 
  10   8   3        0.03        7.71      8.72 o 
  11   8   3        5.43       17.41      9.17 o 
  12   8   3        1.70        8.03      9.08 o 
  13   8   3        2.25       12.35     11.16 o 
  14   8   3       18.74       28.30     20.53 o 
 -13   9   3        2.94       15.87     12.09 o 
 -12   9   3        4.28        9.48     10.66 o 
 -11   9   3       16.29       -4.30      8.82 o 
 -10   9   3       13.44       -3.47     11.90 o 
  -9   9   3        5.51       -3.03      7.44 o 
  -8   9   3       82.45      107.18     17.67 o 
  -7   9   3       49.64       58.45     10.78 o 
  -6   9   3        8.92       14.07      7.40 o 
  -5   9   3       32.78       35.77      9.01 o 
  -4   9   3       57.71       60.51      8.71 o 
  -3   9   3        5.08       17.63      7.13 o 
  -2   9   3       16.59       28.02      9.05 o 
  -1   9   3        1.43        3.46      5.10 o 
   0   9   3       52.50       73.04      8.99 o 
   1   9   3       51.33       50.99      9.12 o 
   2   9   3      716.70      614.94     42.39 o 
   3   9   3      117.68       96.39      8.74 o 
   4   9   3      139.09      125.72     11.42 o 
   5   9   3        0.63        3.36      4.82 o 
   6   9   3       13.40       16.22      6.09 o 
   7   9   3      142.95      138.44     13.26 o 
   8   9   3       26.64       32.74      7.89 o 
   9   9   3        3.31       14.55      7.30 o 
  10   9   3        0.80       -4.78      8.31 o 
  11   9   3       18.28       23.33     10.26 o 
  12   9   3       23.84       29.99     14.12 o 
  13   9   3       16.06        8.38     14.63 o 
 -12  10   3       32.08       22.85     13.33 o 
 -11  10   3       38.32       46.11     15.23 o 
 -10  10   3       26.74       28.08     13.75 o 
  -9  10   3        1.51       -4.31      8.77 o 
  -8  10   3       10.15        9.23     10.03 o 
  -7  10   3        2.20        6.16      8.65 o 
  -6  10   3       14.53        5.37      8.07 o 
  -5  10   3        2.14        0.75      6.63 o 
  -4  10   3       13.89       16.53      6.54 o 
  -3  10   3      108.96       75.27     15.26 o 
  -2  10   3        2.68       21.61      7.40 o 
  -1  10   3       87.16       88.98     13.27 o 
   0  10   3      116.69      134.06     15.36 o 
   1  10   3        1.11       -6.36      6.36 o 
   2  10   3       63.22       77.17     10.67 o 
   3  10   3        4.72       18.59     12.73 o 
   4  10   3       16.59        8.37      8.39 o 
   5  10   3        0.31        3.70      6.16 o 
   6  10   3       21.78       29.62      7.02 o 
   7  10   3        6.08       19.22      9.37 o 
   8  10   3        1.97        7.12      6.82 o 
   9  10   3        0.00       19.63      9.94 o 
  10  10   3       41.03       69.26     15.00 o 
  11  10   3        1.59      -12.57     13.36 o 
  12  10   3        3.96       20.07     17.24 o 
 -11  11   3       17.96       31.88     14.83 o 
 -10  11   3        6.46        6.47     10.74 o 
  -9  11   3        6.66       -1.05      8.79 o 
  -8  11   3        0.21      -10.37     10.38 o 
  -7  11   3        7.57        1.71      9.30 o 
  -6  11   3        3.23       17.72      9.93 o 
  -5  11   3        4.46        9.17     10.71 o 
  -4  11   3        0.49        6.27      6.17 o 
  -3  11   3       10.58       20.89      8.16 o 
  -2  11   3        0.21        3.73      7.34 o 
  -1  11   3        1.83       13.14      8.43 o 
   0  11   3      172.21      222.29     22.67 o 
   1  11   3       34.51       43.62      9.68 o 
   2  11   3      172.58      195.04     20.23 o 
   3  11   3        0.53        2.26      5.70 o 
   4  11   3        1.46        7.59      6.91 o 
   5  11   3        0.81       -7.89      7.89 o 
   6  11   3        2.60       16.18      7.89 o 
   7  11   3       54.88       44.57     11.42 o 
   8  11   3        1.30       11.48     10.19 o 
   9  11   3       22.91       27.36     18.33 o 
  10  11   3        3.05        2.07     15.76 o 
  11  11   3       16.50       40.23     29.34 o 
  -9  12   3        0.00       10.22     12.04 o 
  -8  12   3        4.66       -1.55     14.40 o 
  -7  12   3        5.63       -1.17     10.25 o 
  -6  12   3        1.58       10.05     10.62 o 
  -5  12   3        1.17        7.07     12.82 o 
  -4  12   3       17.92       32.16     16.05 o 
  -3  12   3        8.11       -7.87      8.72 o 
  -2  12   3        0.00        0.40      6.24 o 
  -1  12   3       31.60       36.10     10.98 o 
   0  12   3       28.64       34.56     10.58 o 
   1  12   3       13.91       20.95      9.83 o 
   2  12   3        0.18        1.98      6.58 o 
   3  12   3        9.61       -5.45      9.54 o 
   4  12   3        0.08       -4.64     10.05 o 
   5  12   3       29.22       10.31     11.04 o 
   6  12   3       34.58       26.53     13.14 o 
   7  12   3        7.87        7.47      9.26 o 
   8  12   3       19.34        6.54     43.21 o 
   9  12   3        0.04       -9.43     16.56 o 
  -7  13   3        1.71        3.92     15.58 o 
  -6  13   3        1.70       20.30     15.25 o 
  -5  13   3        1.80        6.72     13.08 o 
  -4  13   3        0.66      -12.35     12.35 o 
  -3  13   3        5.95        1.37     11.91 o 
  -2  13   3       22.97       13.86     15.41 o 
  -1  13   3       18.80       37.60     14.71 o 
   0  13   3        9.27       14.81      9.80 o 
   1  13   3       17.48       30.28     14.47 o 
   2  13   3        1.79        6.78      9.67 o 
   3  13   3        0.29        5.12     13.22 o 
   4  13   3        2.95      -12.89     12.89 o 
   5  13   3        7.04       -3.43     12.62 o 
   6  13   3        0.54        5.50     10.85 o 
   7  13   3        1.00      -15.59     21.28 o 
  -4  14   3        0.51       -5.11     12.49 o 
  -3  14   3        1.93      -14.67     14.67 o 
  -2  14   3        0.01        9.49     20.39 o 
  -1  14   3        9.98       25.97     21.46 o 
   0  14   3       25.09       40.04     23.65 o 
   1  14   3        0.70       11.51     10.35 o 
   2  14   3        8.39       34.50     14.52 o 
   3  14   3        0.15       11.39     11.09 o 
   4  14   3        0.63       18.67     14.35 o 
 -17   0   4        1.29       18.47     24.75 o 
 -16   0   4        0.13      -15.50     15.50 o 
 -15   0   4        6.53       33.17     17.71 o 
 -14   0   4       47.07       26.35     13.17 o 
 -13   0   4        0.96       17.06      9.38 o 
 -12   0   4       23.45       27.32      8.52 o 
 -11   0   4        0.14        9.29      9.76 o 
 -10   0   4       57.73       57.34      9.59 o 
  -9   0   4      156.59      155.61     13.79 o 
  -8   0   4       39.98       42.27      6.36 o 
  -7   0   4      481.45      401.04     40.82 o 
  -6   0   4       43.26       52.88      5.17 o 
  -5   0   4      186.46      188.28      9.70 o 
  -4   0   4     1405.92     1442.46     94.76 o 
  -3   0   4    24218.62    23911.87   1566.02 o 
  -2   0   4     7216.69     6844.78    436.11 o 
  -1   0   4     1513.39     1494.91     79.21 o 
   0   0   4     1659.18     1742.51    165.15 o 
   1   0   4     2357.29     2718.96    137.46 o 
   2   0   4     2662.12     2719.84    171.35 o 
   3   0   4      452.04      383.44     13.67 o 
   4   0   4      378.16      367.54     37.19 o 
   5   0   4     1982.86     1738.61    191.88 o 
   6   0   4      507.40      452.58     37.51 o 
   7   0   4      744.22      647.46     93.14 o 
   8   0   4       30.13       26.79      9.54 o 
   9   0   4      169.31      159.88     20.53 o 
  10   0   4      490.24      469.59     47.84 o 
  11   0   4     2174.43     2244.15    244.21 o 
  12   0   4      236.27      362.02    118.95 o 
  13   0   4       48.30       65.60     22.44 o 
  14   0   4       10.58       40.75     18.62 o 
  15   0   4       33.53       43.76     20.36 o 
  16   0   4       22.91        4.32     13.87 o 
  17   0   4        3.89       -2.60     13.33 o 
 -17   1   4        0.27       13.03     13.80 o 
 -16   1   4       26.06       32.36     14.79 o 
 -15   1   4        1.85       -1.07      8.31 o 
 -14   1   4        1.94       -1.66      9.01 o 
 -13   1   4        0.02       12.11      7.51 o 
 -12   1   4      198.30      164.02     19.39 o 
 -11   1   4       12.57       19.21      5.14 o 
 -10   1   4       40.56       40.12      5.58 o 
  -9   1   4      133.12      120.40      7.89 o 
  -8   1   4       11.62        5.33      2.76 o 
  -7   1   4     2767.48     2970.68    123.59 o 
  -6   1   4      147.00      147.84      6.21 o 
  -5   1   4       50.57       51.90      3.90 o 
  -4   1   4      144.85      136.77      5.41 o 
  -3   1   4      202.32      216.02     11.57 o 
  -2   1   4        6.35        5.35      1.95 o 
  -1   1   4      209.99      249.46      8.41 o 
   0   1   4     1980.24     1838.98     61.47 o 
   1   1   4      401.83      413.17     17.01 o 
   2   1   4       80.91       99.84      3.73 o 
   3   1   4      135.04      149.38      9.92 o 
   4   1   4      309.48      286.14     11.67 o 
   5   1   4      139.44      132.17      7.49 o 
   6   1   4     1788.71     1784.04     74.96 o 
   7   1   4       13.79       10.11      5.70 o 
   8   1   4       71.60       63.54      9.19 o 
   9   1   4       15.99       21.71      4.62 o 
  10   1   4      108.97       93.96      8.32 o 
  11   1   4       30.41       34.79     10.54 o 
  12   1   4       35.93       62.65     11.21 o 
  13   1   4       14.19       32.02     14.58 o 
  14   1   4        1.20        9.48      8.23 o 
  15   1   4        2.33        1.84      8.11 o 
  16   1   4        0.04        7.96     10.00 o 
  17   1   4        3.25       24.29     15.30 o 
 -17   2   4        3.18      -11.85     13.97 o 
 -16   2   4        8.24       10.74     10.28 o 
 -15   2   4        1.86        3.01      7.15 o 
 -14   2   4       56.70       73.25     14.14 o 
 -13   2   4       20.80       44.27     10.07 o 
 -12   2   4       35.54        8.85      7.26 o 
 -11   2   4       13.14       21.99      8.35 o 
 -10   2   4        7.61       16.22      5.30 o 
  -9   2   4       42.36       41.92      6.32 o 
  -8   2   4       58.08       54.73      5.74 o 
  -7   2   4      129.33      109.93      8.71 o 
  -6   2   4       69.08       71.47      6.56 o 
  -5   2   4     4145.53     4098.01    223.22 o 
  -4   2   4     2045.08     1810.92    119.57 o 
  -3   2   4      529.16      486.20     18.41 o 
  -2   2   4     1281.63     1254.82     70.10 o 
  -1   2   4      239.93      307.48     16.84 o 
   0   2   4      249.46      270.85     18.12 o 
   1   2   4        1.32        5.72      2.90 o 
   2   2   4       14.89       14.01      3.26 o 
   3   2   4      223.01      238.07     13.49 o 
   4   2   4     2383.22     2464.49    108.06 o 
   5   2   4     1272.09     1588.23     71.19 o 
   6   2   4      123.04      148.77     10.08 o 
   7   2   4       35.31       33.88      4.56 o 
   8   2   4       72.12       82.96      7.23 o 
   9   2   4       34.42       47.78      8.51 o 
  10   2   4        7.79        7.50      8.97 o 
  11   2   4      119.27      114.34     10.80 o 
  12   2   4      116.36      110.95     15.66 o 
  13   2   4      130.22      125.18     18.89 o 
  14   2   4        2.74        4.60      8.54 o 
  15   2   4       22.57       30.45     12.30 o 
  16   2   4        8.32       27.11     13.15 o 
  17   2   4        3.12        3.35     17.43 o 
 -17   3   4       20.20       27.40     17.96 o 
 -16   3   4        1.17       -6.56     11.96 o 
 -15   3   4        0.03       -3.95      8.08 o 
 -14   3   4        3.17       11.34      7.32 o 
 -13   3   4        5.36       13.85      8.28 o 
 -12   3   4        1.93        0.25      5.33 o 
 -11   3   4       42.77       68.54      8.73 o 
 -10   3   4       37.14       44.84      6.64 o 
  -9   3   4       95.99      104.63      9.22 o 
  -8   3   4       89.00      106.70      9.05 o 
  -7   3   4      243.26      224.53     14.55 o 
  -6   3   4      771.21      715.42     39.93 o 
  -5   3   4     3455.61     3358.20    171.01 o 
  -4   3   4      212.93      224.70     14.15 o 
  -3   3   4        6.58       12.53      3.58 o 
  -2   3   4      854.57      930.94     26.51 o 
  -1   3   4        0.10        0.78      1.15 o 
   0   3   4     1445.88     1501.72     67.69 o 
   1   3   4     2904.80     2923.43    103.79 o 
   2   3   4        3.79        6.45      2.35 o 
   3   3   4     2915.45     3318.67    127.93 o 
   4   3   4      118.35      118.85      9.64 o 
   5   3   4     1395.33     1358.86     78.69 o 
   6   3   4      696.05      574.73     36.23 o 
   7   3   4     1005.38     1046.64     55.32 o 
   8   3   4       34.22       34.29      9.80 o 
   9   3   4        0.67        2.33      5.85 o 
  10   3   4      122.56      119.64     13.84 o 
  11   3   4       11.37        5.47      5.19 o 
  12   3   4        1.49       11.62      8.64 o 
  13   3   4       97.09      105.09     16.50 o 
  14   3   4       51.54       47.89     14.95 o 
  15   3   4       11.09       28.99     14.02 o 
  16   3   4        2.03       -7.64     11.95 o 
 -16   4   4       10.40       18.57     12.08 o 
 -15   4   4        5.73       18.25      9.75 o 
 -14   4   4       74.57       76.12     14.11 o 
 -13   4   4       19.52       13.62      7.50 o 
 -12   4   4        1.09        9.83      6.27 o 
 -11   4   4       37.52       39.72      8.56 o 
 -10   4   4       77.01       72.61     11.44 o 
  -9   4   4        1.03       -3.79      4.79 o 
  -8   4   4      122.64      117.54     10.59 o 
  -7   4   4      481.63      468.30     25.16 o 
  -6   4   4      156.88      141.35      8.79 o 
  -5   4   4      863.69      839.51     36.20 o 
  -4   4   4        2.48        6.49      4.81 o 
  -3   4   4      255.31      263.82     10.69 o 
  -2   4   4      695.23      786.52     31.93 o 
  -1   4   4       38.57       40.06      3.92 o 
   0   4   4      784.65      701.26     22.89 o 
   1   4   4      138.99      134.87      6.21 o 
   2   4   4     1370.01     1562.01     58.55 o 
   3   4   4      363.82      310.53     17.66 o 
   4   4   4       63.49       90.34      7.41 o 
   5   4   4      215.63      243.13     12.07 o 
   6   4   4       72.86       69.93      6.75 o 
   7   4   4      471.38      410.10     36.31 o 
   8   4   4      499.36      523.28     30.73 o 
   9   4   4      299.51      288.77     32.90 o 
  10   4   4       26.99       34.44     13.26 o 
  11   4   4      281.16      248.93     21.12 o 
  12   4   4        6.03       -7.54      7.54 o 
  13   4   4      165.28      136.99     18.25 o 
  14   4   4       55.04       54.03     14.77 o 
  15   4   4        9.83        3.77      9.69 o 
  16   4   4       29.84       23.24     15.27 o 
 -16   5   4        6.40      -12.47     12.47 o 
 -15   5   4        0.54       20.11      9.95 o 
 -14   5   4       24.94       23.16     10.44 o 
 -13   5   4       68.03       76.79     12.80 o 
 -12   5   4       78.42       64.22     11.29 o 
 -11   5   4       85.98       82.14     11.60 o 
 -10   5   4       35.13       53.97      8.69 o 
  -9   5   4        0.44       -2.84      8.09 o 
  -8   5   4      201.58      197.02     18.73 o 
  -7   5   4      513.80      540.88     29.49 o 
  -6   5   4        3.08        4.21      5.01 o 
  -5   5   4       90.45      103.61      7.11 o 
  -4   5   4        3.16        5.51      3.05 o 
  -3   5   4      166.75      166.53      8.73 o 
  -2   5   4      337.04      338.52     17.16 o 
  -1   5   4      102.09      108.27      8.93 o 
   0   5   4      268.49      276.73     20.31 o 
   1   5   4      370.78      328.48     13.83 o 
   2   5   4        1.50        2.60      4.03 o 
   3   5   4      298.18      262.32     13.04 o 
   4   5   4      290.70      302.02     14.16 o 
   5   5   4        0.14        0.36      3.02 o 
   6   5   4        4.20        5.76      5.24 o 
   7   5   4       41.89       45.27      7.04 o 
   8   5   4        3.01        1.19      3.47 o 
   9   5   4        2.72       27.24      8.06 o 
  10   5   4        0.01       -4.57      6.59 o 
  11   5   4       35.20       35.52      8.71 o 
  12   5   4        0.62        9.45      7.46 o 
  13   5   4        1.56        0.22      8.54 o 
  14   5   4        8.05       13.14     11.35 o 
  15   5   4        0.08       16.35     13.08 o 
  16   5   4        0.01        0.89     12.12 o 
 -16   6   4        4.50        9.48     14.75 o 
 -15   6   4        8.81       16.14     11.28 o 
 -14   6   4        5.13       17.19     10.83 o 
 -13   6   4       12.04       13.31      8.87 o 
 -12   6   4        7.11       18.03     13.11 o 
 -11   6   4       22.28        6.85     10.35 o 
 -10   6   4       29.20       20.91     13.91 o 
  -9   6   4      353.89      332.34     22.98 o 
  -8   6   4       74.84       83.50      9.16 o 
  -7   6   4       25.62       19.67      6.99 o 
  -6   6   4       23.80       35.75      5.16 o 
  -5   6   4       21.53       24.57      9.54 o 
  -4   6   4       48.30       37.02      6.36 o 
  -3   6   4      455.86      446.32     21.80 o 
  -2   6   4      327.04      328.70     17.04 o 
  -1   6   4       93.26      128.63     13.11 o 
   0   6   4      252.60      227.50     14.40 o 
   1   6   4        0.05        2.10      3.94 o 
   2   6   4     1789.01     1913.74     83.90 o 
   3   6   4       79.51       77.68     10.90 o 
   4   6   4       51.89       58.10      5.84 o 
   5   6   4       16.64       36.47      4.86 o 
   6   6   4       87.31       85.86      7.18 o 
   7   6   4      705.46      700.86     36.19 o 
   8   6   4       39.78       44.44      7.93 o 
   9   6   4      215.39      184.76     18.84 o 
  10   6   4       10.69       18.82     11.60 o 
  11   6   4        1.10        4.26      6.95 o 
  12   6   4       22.89       50.45     11.66 o 
  13   6   4        9.04       10.81     10.23 o 
  14   6   4        4.14       13.67     12.12 o 
  15   6   4        0.79       -4.18     15.48 o 
 -15   7   4        0.65       18.94     18.72 o 
 -14   7   4        3.98       22.32     11.55 o 
 -13   7   4        4.25        9.39     13.91 o 
 -12   7   4        4.69        6.34      8.66 o 
 -11   7   4       49.90       34.95     10.49 o 
 -10   7   4      243.74      223.11     23.33 o 
  -9   7   4       76.36       79.19     12.48 o 
  -8   7   4       46.24       46.03      9.70 o 
  -7   7   4       76.52       77.39     12.16 o 
  -6   7   4      175.21      176.15     17.91 o 
  -5   7   4      224.07      222.38     19.05 o 
  -4   7   4      257.19      252.92     14.38 o 
  -3   7   4        1.24        8.56      4.60 o 
  -2   7   4       64.21       66.08      7.32 o 
  -1   7   4       50.39       43.78      7.33 o 
   0   7   4        5.83       13.50      5.34 o 
   1   7   4       53.07       47.13      4.96 o 
   2   7   4       20.69       26.41      5.98 o 
   3   7   4      123.69      129.24      8.95 o 
   4   7   4      419.03      426.90     25.51 o 
   5   7   4       28.52       42.14      6.11 o 
   6   7   4      135.75      136.05     12.68 o 
   7   7   4       39.72       48.44      6.80 o 
   8   7   4       13.22       12.60      6.13 o 
   9   7   4      234.31      214.23     20.08 o 
  10   7   4       28.96       19.53      8.38 o 
  11   7   4        0.26       14.59      8.16 o 
  12   7   4        5.11        2.31      9.07 o 
  13   7   4       17.76       29.62     14.12 o 
  14   7   4       33.43       43.88     19.40 o 
  15   7   4        3.09       41.18     25.75 o 
 -14   8   4        4.92       -0.71     10.08 o 
 -13   8   4        0.03        0.15      8.56 o 
 -12   8   4        2.23       16.21     13.47 o 
 -11   8   4        9.97       23.72     10.83 o 
 -10   8   4       82.33       83.64     14.13 o 
  -9   8   4      123.44      159.22     19.52 o 
  -8   8   4       51.81       67.14     12.11 o 
  -7   8   4      130.18      118.27     15.64 o 
  -6   8   4      206.57      236.19     21.72 o 
  -5   8   4        6.78       31.33     10.63 o 
  -4   8   4        2.19        5.97      6.59 o 
  -3   8   4       45.69       43.71      7.01 o 
  -2   8   4      127.94      105.24     11.80 o 
  -1   8   4       64.75       72.52      8.80 o 
   0   8   4       64.85       60.92      8.08 o 
   1   8   4       19.53       19.40      6.34 o 
   2   8   4       29.91       29.19      8.40 o 
   3   8   4      124.76      121.96     12.35 o 
   4   8   4      304.46      284.82     17.57 o 
   5   8   4       24.53       25.47      7.67 o 
   6   8   4      136.52      150.11     13.17 o 
   7   8   4        2.29        9.17      5.55 o 
   8   8   4        7.61        4.36      5.19 o 
   9   8   4        6.75       12.43      8.88 o 
  10   8   4       12.12       21.94      8.83 o 
  11   8   4        1.61       10.34      9.28 o 
  12   8   4        1.40        3.20      8.67 o 
  13   8   4        0.55        0.08      9.92 o 
  14   8   4        2.14       17.50     17.95 o 
 -13   9   4        1.43        0.36     10.01 o 
 -12   9   4        0.38        9.73     11.99 o 
 -11   9   4        7.99        9.30      9.44 o 
 -10   9   4       65.81      160.34     71.58 o 
  -9   9   4       63.12       74.58     14.79 o 
  -8   9   4       45.70       44.32     20.68 o 
  -7   9   4       52.12       69.67     12.38 o 
  -6   9   4        7.16        9.29      8.01 o 
  -5   9   4        7.70        3.54      6.48 o 
  -4   9   4        4.35       11.13      4.80 o 
  -3   9   4       61.80       64.42      8.57 o 
  -2   9   4       10.16       19.48     12.09 o 
  -1   9   4        6.24        2.33     10.61 o 
   0   9   4        0.45       -2.12      5.33 o 
   1   9   4        0.91        3.59      5.79 o 
   2   9   4      478.29      504.92     36.00 o 
   3   9   4        6.92       17.15      6.78 o 
   4   9   4      174.06      170.69     13.36 o 
   5   9   4      107.63      112.87     10.51 o 
   6   9   4       54.82       64.51      8.87 o 
   7   9   4       10.40       20.22      7.41 o 
   8   9   4        8.11        0.43      5.71 o 
   9   9   4       40.79       48.23     12.58 o 
  10   9   4        9.48       -7.45      8.43 o 
  11   9   4        7.69       16.00     10.06 o 
  12   9   4        0.01        6.49     10.52 o 
  13   9   4        0.04        7.19     12.38 o 
 -12  10   4        3.15       19.97     13.69 o 
 -11  10   4        0.77        5.58      9.80 o 
 -10  10   4        1.23       15.07     11.39 o 
  -9  10   4       12.96       10.70     10.70 o 
  -8  10   4        8.79       -8.32      8.62 o 
  -7  10   4        0.01        7.64      8.03 o 
  -6  10   4        9.82        1.14      7.17 o 
  -5  10   4       50.52       56.83     12.77 o 
  -4  10   4       51.67       42.68     11.08 o 
  -3  10   4       18.54       15.75      6.53 o 
  -2  10   4       23.84       20.95     12.91 o 
  -1  10   4      129.82      133.79     14.42 o 
   0  10   4      264.14      327.79     26.46 o 
   1  10   4      139.90      159.19     16.23 o 
   2  10   4       29.96       29.44      7.89 o 
   3  10   4        0.00       20.49     14.62 o 
   4  10   4        0.91       -6.49      6.49 o 
   5  10   4       27.98       41.34     10.14 o 
   6  10   4       75.61       63.14     11.15 o 
   7  10   4       15.98        7.92      6.34 o 
   8  10   4      155.95      137.06     19.45 o 
   9  10   4       24.14       31.58     13.82 o 
  10  10   4        4.77        4.22      9.16 o 
  11  10   4        0.02       12.14     12.61 o 
  12  10   4        0.38       19.61     26.15 o 
 -11  11   4        6.03        8.72     13.34 o 
 -10  11   4        2.20       -2.62     11.49 o 
  -9  11   4        0.11        7.03     11.72 o 
  -8  11   4        3.13       -1.15      9.08 o 
  -7  11   4      103.34       83.49     17.02 o 
  -6  11   4       27.33       61.14     21.19 o 
  -5  11   4        7.94       -2.05      8.47 o 
  -4  11   4        0.72        5.83      8.23 o 
  -3  11   4        0.39        4.66      6.56 o 
  -2  11   4        5.12       13.56     10.57 o 
  -1  11   4        8.59       19.59      7.63 o 
   0  11   4      139.59      180.29     21.02 o 
   1  11   4        3.24       -4.89      7.75 o 
   2  11   4      210.54      246.40     26.60 o 
   3  11   4        3.62        2.28      6.34 o 
   4  11   4       28.93       24.94     10.92 o 
   5  11   4       50.92       35.62     14.16 o 
   6  11   4        4.24       -5.25      8.29 o 
   7  11   4       12.30       -3.70      7.49 o 
   8  11   4        0.44        2.09      9.16 o 
   9  11   4        7.38       16.78     14.05 o 
  10  11   4        2.71        1.20     13.47 o 
  -9  12   4        4.72       10.72     12.95 o 
  -8  12   4        5.95       24.93     14.59 o 
  -7  12   4        5.17        0.67      9.04 o 
  -6  12   4        2.79       12.22     13.14 o 
  -5  12   4        0.20      -10.54     10.54 o 
  -4  12   4        0.02       20.67     11.79 o 
  -3  12   4       12.86        7.95     13.36 o 
  -2  12   4       18.04        2.04      8.43 o 
  -1  12   4        2.57        6.66     10.91 o 
   0  12   4       54.85       36.78     11.73 o 
   1  12   4       54.79       37.84     11.57 o 
   2  12   4       22.10       25.13      9.55 o 
   3  12   4        0.94       -1.37      8.68 o 
   4  12   4        9.49        1.22      6.52 o 
   5  12   4        0.01        9.78     10.41 o 
   6  12   4        0.13      -10.91     10.91 o 
   7  12   4        0.12       15.85     12.27 o 
   8  12   4        5.44       10.99     14.37 o 
   9  12   4       12.18       40.59     23.56 o 
  -7  13   4        0.51       -6.14     12.19 o 
  -6  13   4        0.48       30.31     16.38 o 
  -5  13   4        8.34       17.67     12.51 o 
  -4  13   4       21.29       36.29     14.57 o 
  -3  13   4        0.01       17.51     12.38 o 
  -2  13   4       14.83        9.87     11.72 o 
  -1  13   4        1.73        1.31     12.82 o 
   0  13   4        4.36       17.16     11.55 o 
   1  13   4        0.02       11.72     10.55 o 
   2  13   4        0.29       23.82     12.19 o 
   3  13   4        5.56       14.59     12.38 o 
   4  13   4        1.18       11.45     11.81 o 
   5  13   4        1.80        6.31     10.99 o 
   6  13   4        2.15        9.50     13.29 o 
  -3  14   4        0.00        1.43     12.60 o 
  -2  14   4        3.80       -6.29     12.63 o 
  -1  14   4        0.29       24.70     20.85 o 
   0  14   4        0.66        7.04     11.42 o 
   1  14   4        3.19       -6.89     11.89 o 
   2  14   4        2.01       -5.02     12.22 o 
   3  14   4        0.98       -3.78     10.92 o 
 -17   1   5        0.03       -3.67     10.80 o 
 -16   1   5        5.06       -3.71      9.60 o 
 -15   1   5        5.50        2.94      8.98 o 
 -14   1   5       33.59       37.06      9.86 o 
 -13   1   5        2.50       -1.90      6.62 o 
 -12   1   5       13.33       21.06      7.11 o 
 -11   1   5        3.43        4.58      4.11 o 
 -10   1   5        3.66        0.59      3.69 o 
  -9   1   5        9.73        8.82      3.24 o 
  -8   1   5      113.46       95.53      6.38 o 
  -7   1   5      236.40      233.52     12.70 o 
  -6   1   5      460.21      466.07     16.92 o 
  -5   1   5      354.51      367.10     12.79 o 
  -4   1   5       39.20       38.82      3.96 o 
  -3   1   5     1197.95     1248.93     41.35 o 
  -2   1   5       40.79       31.21      3.57 o 
  -1   1   5     3208.26     3274.33    132.00 o 
   0   1   5      113.67      119.39      9.15 o 
   1   1   5     3568.97     3438.58    151.01 o 
   2   1   5     2343.78     2482.73     89.10 o 
   3   1   5     1112.72     1114.82     57.29 o 
   4   1   5       46.40       56.67      5.45 o 
   5   1   5      150.75      137.64      9.45 o 
   6   1   5      196.28      201.40     13.27 o 
   7   1   5      127.17      108.20     11.49 o 
   8   1   5     1776.54     1555.99     94.90 o 
   9   1   5      235.13      224.96     18.48 o 
  10   1   5      147.49      128.80     14.47 o 
  11   1   5       34.01       33.48     12.42 o 
  12   1   5       31.36       42.09     13.74 o 
  13   1   5       14.05       33.30     10.34 o 
  14   1   5        5.54       12.10      9.13 o 
  15   1   5        0.70        9.36      9.69 o 
  16   1   5        1.53       17.68     13.00 o 
 -17   2   5       10.86       25.00     17.28 o 
 -16   2   5        1.18        3.58      9.75 o 
 -15   2   5        0.29        9.81      9.62 o 
 -14   2   5       27.25       43.00     10.74 o 
 -13   2   5       19.56       25.51      8.37 o 
 -12   2   5       22.21       34.59      8.66 o 
 -11   2   5       25.82       37.37      7.49 o 
 -10   2   5        9.62       11.80      6.66 o 
  -9   2   5       93.12       88.64      8.35 o 
  -8   2   5        4.81        9.82      4.36 o 
  -7   2   5     1467.12     1455.62     71.47 o 
  -6   2   5      116.74       99.52      7.18 o 
  -5   2   5      394.90      456.35     24.86 o 
  -4   2   5       47.87       34.81      5.82 o 
  -3   2   5       56.19       57.51      5.01 o 
  -2   2   5      688.25      738.62     24.32 o 
  -1   2   5      117.47      102.79      7.66 o 
   0   2   5     2135.35     1991.81    113.13 o 
   1   2   5      256.17      253.64      9.49 o 
   2   2   5        3.18        4.07      2.59 o 
   3   2   5        2.72        0.93      2.83 o 
   4   2   5      801.23      824.87     47.90 o 
   5   2   5      280.85      243.16     12.27 o 
   6   2   5      104.88       93.20      8.00 o 
   7   2   5        4.84       11.45      4.49 o 
   8   2   5       38.11       48.34      6.40 o 
   9   2   5       17.72       16.69      4.39 o 
  10   2   5      245.24      219.96     20.17 o 
  11   2   5       23.60       34.40     16.93 o 
  12   2   5       23.99       49.98     13.13 o 
  13   2   5      442.56      448.86     43.84 o 
  14   2   5       31.11       51.99     13.49 o 
  15   2   5        7.26       14.83     11.32 o 
  16   2   5       25.32       38.83     18.05 o 
 -16   3   5       30.19       34.10     25.06 o 
 -15   3   5        2.56       -1.26      7.68 o 
 -14   3   5       75.58      105.60     15.54 o 
 -13   3   5       57.36       69.88     11.74 o 
 -12   3   5       55.56       61.60     11.33 o 
 -11   3   5       25.13       35.85      7.90 o 
 -10   3   5        7.19       13.23      5.19 o 
  -9   3   5       10.51       20.91      7.56 o 
  -8   3   5        5.56        9.32      8.38 o 
  -7   3   5      225.94      245.05     16.55 o 
  -6   3   5     1894.35     1833.48     90.20 o 
  -5   3   5     1471.57     1557.62     71.04 o 
  -4   3   5       97.04      100.16      6.28 o 
  -3   3   5        9.45        8.21      2.61 o 
  -2   3   5        6.46       12.05      3.33 o 
  -1   3   5      752.64      828.28     28.20 o 
   0   3   5        0.33        6.05      4.26 o 
   1   3   5      607.67      677.32     24.67 o 
   2   3   5      125.91      125.80     10.90 o 
   3   3   5       81.79       92.74      5.03 o 
   4   3   5     1534.00     1560.03    158.08 o 
   5   3   5      407.91      440.00     26.12 o 
   6   3   5       57.21       50.06      5.93 o 
   7   3   5        9.74       10.88      4.03 o 
   8   3   5        5.71        8.78      4.41 o 
   9   3   5       21.87       37.09      6.62 o 
  10   3   5        0.89       14.79     10.09 o 
  11   3   5      131.47      139.24     17.47 o 
  12   3   5       18.09       11.29      9.40 o 
  13   3   5        1.73        7.41      8.46 o 
  14   3   5        1.33       -9.59      9.59 o 
  15   3   5        1.41        4.51      9.52 o 
  16   3   5        0.03        7.61     15.28 o 
 -16   4   5        0.01       21.83     15.21 o 
 -15   4   5       22.30        8.69     10.02 o 
 -14   4   5        9.64       16.00      8.76 o 
 -13   4   5        4.92        1.49      7.23 o 
 -12   4   5        4.64       -4.57      5.86 o 
 -11   4   5        6.21        4.39      5.77 o 
 -10   4   5        6.61        8.95      5.41 o 
  -9   4   5      465.69      387.06     34.61 o 
  -8   4   5      190.12      158.07     11.11 o 
  -7   4   5      159.04      170.51     11.25 o 
  -6   4   5        8.59       17.53      4.07 o 
  -5   4   5      297.83      275.32     22.36 o 
  -4   4   5      141.53      121.91      6.28 o 
  -3   4   5       14.72       20.62      3.24 o 
  -2   4   5     1816.19     1848.98     80.85 o 
  -1   4   5     1979.59     2231.84     80.12 o 
   0   4   5       59.03       63.36      5.80 o 
   1   4   5      947.11      953.31     35.15 o 
   2   4   5      176.41      172.33      9.34 o 
   3   4   5      110.33      127.62      7.04 o 
   4   4   5       10.22       20.08      3.34 o 
   5   4   5       27.65       36.77      3.87 o 
   6   4   5       96.49       87.42      8.26 o 
   7   4   5       27.49       26.91      6.68 o 
   8   4   5       30.06       51.95      9.78 o 
   9   4   5       24.60       42.75      7.45 o 
  10   4   5       44.98       39.81      7.79 o 
  11   4   5      184.46      147.10     14.18 o 
  12   4   5        1.91       10.28     14.92 o 
  13   4   5       66.62       86.78     14.82 o 
  14   4   5        3.67      -11.24     11.24 o 
  15   4   5       50.59       62.77     18.46 o 
  16   4   5        0.05       -1.12     10.59 o 
 -16   5   5        5.79      -12.00     14.74 o 
 -15   5   5       12.15       15.37     11.88 o 
 -14   5   5        0.03        5.55      8.08 o 
 -13   5   5       13.29        9.97      8.02 o 
 -12   5   5      176.38      175.73     18.61 o 
 -11   5   5       97.90      127.37     22.94 o 
 -10   5   5       68.62       79.05     20.60 o 
  -9   5   5       27.87       17.56      5.57 o 
  -8   5   5      725.10      690.82     39.09 o 
  -7   5   5      298.84      283.78     16.85 o 
  -6   5   5       50.54       43.10      8.54 o 
  -5   5   5       87.01       92.10      6.00 o 
  -4   5   5        2.94        2.01      4.20 o 
  -3   5   5      709.02      774.37     33.69 o 
  -2   5   5      188.09      206.86     11.50 o 
  -1   5   5      321.15      296.03     16.80 o 
   0   5   5        4.61        8.34      5.82 o 
   1   5   5     2489.49     2512.13    103.11 o 
   2   5   5       16.00       23.68      3.62 o 
   3   5   5       33.35       46.76      5.09 o 
   4   5   5       18.51       29.59      5.80 o 
   5   5   5      172.85      202.33     12.98 o 
   6   5   5       70.58       97.05     22.44 o 
   7   5   5        0.55       -4.48      4.48 o 
   8   5   5       73.63       71.96      9.75 o 
   9   5   5       54.80       49.59      9.28 o 
  10   5   5       33.80       28.21     10.97 o 
  11   5   5       76.49       68.94     15.76 o 
  12   5   5        0.70       -0.44     12.19 o 
  13   5   5        1.01        7.95      9.78 o 
  14   5   5       30.45       66.56     17.31 o 
  15   5   5       22.78       15.31     13.06 o 
 -15   6   5        0.09       -8.65     10.89 o 
 -14   6   5        2.28        8.25      9.33 o 
 -13   6   5        5.09        2.82      8.14 o 
 -12   6   5        0.69        3.03      7.80 o 
 -11   6   5       10.18       14.62      6.97 o 
 -10   6   5       65.66       53.99      8.23 o 
  -9   6   5       34.07       55.37     13.44 o 
  -8   6   5      316.73      266.71     18.17 o 
  -7   6   5        0.03        5.64      8.97 o 
  -6   6   5       21.02       33.98     11.38 o 
  -5   6   5       53.13       51.09      8.38 o 
  -4   6   5       27.53       29.07      5.81 o 
  -3   6   5        4.11        9.99      3.67 o 
  -2   6   5       37.49       34.77      4.81 o 
  -1   6   5      146.65      152.56     10.70 o 
   0   6   5       46.99       48.42      5.83 o 
   1   6   5       18.34       12.60      4.72 o 
   2   6   5     1335.43     1435.32     85.11 o 
   3   6   5       28.19       23.44      5.39 o 
   4   6   5      169.53      168.00     13.89 o 
   5   6   5      219.08      229.82     13.55 o 
   6   6   5        0.22       15.35      4.08 o 
   7   6   5      122.02      117.49      8.53 o 
   8   6   5       80.62      107.48     13.13 o 
   9   6   5       12.58       13.53      6.71 o 
  10   6   5       98.58       67.64     12.13 o 
  11   6   5       36.28       52.26     17.06 o 
  12   6   5        7.14       14.78      8.46 o 
  13   6   5        0.91       -0.07      8.97 o 
  14   6   5        6.95       24.20     13.97 o 
  15   6   5       11.21       -4.82     13.30 o 
 -15   7   5        8.96       21.81     12.29 o 
 -14   7   5       17.96       19.05     12.36 o 
 -13   7   5        0.51       24.12     13.02 o 
 -12   7   5       16.14       39.65     11.89 o 
 -11   7   5       31.31       30.36      9.76 o 
 -10   7   5       11.59        0.62      8.90 o 
  -9   7   5      200.09      181.75     18.88 o 
  -8   7   5       64.44       72.62     12.58 o 
  -7   7   5        1.46        5.37      6.56 o 
  -6   7   5        0.77       -4.89      6.05 o 
  -5   7   5        4.59        5.45      7.56 o 
  -4   7   5        8.22       18.05      7.20 o 
  -3   7   5       13.31       15.86      7.28 o 
  -2   7   5       49.54       51.12      6.36 o 
  -1   7   5       11.30       27.03      7.35 o 
   0   7   5       32.78       60.97      9.77 o 
   1   7   5      125.82      127.31     11.04 o 
   2   7   5      483.98      443.95     22.48 o 
   3   7   5       53.99       68.35      6.69 o 
   4   7   5      351.62      375.25     21.09 o 
   5   7   5      158.88      153.98     16.85 o 
   6   7   5       23.30       17.88      5.01 o 
   7   7   5       55.45       50.84      6.53 o 
   8   7   5        5.12        3.50      5.88 o 
   9   7   5       37.04       28.55      9.98 o 
  10   7   5       95.90       95.83     13.91 o 
  11   7   5       19.66       -1.67      6.72 o 
  12   7   5       27.87       18.31      9.48 o 
  13   7   5       13.42       25.22     14.15 o 
  14   7   5        3.73       -7.38     13.80 o 
 -14   8   5       11.14       13.52     12.18 o 
 -13   8   5        0.00        3.97      9.83 o 
 -12   8   5       17.84        3.52      8.63 o 
 -11   8   5        1.17        3.06      7.96 o 
 -10   8   5       68.61       73.37     14.12 o 
  -9   8   5        6.72       24.30     10.35 o 
  -8   8   5        6.73       10.70     10.86 o 
  -7   8   5       25.30       32.25     12.21 o 
  -6   8   5       49.24       52.87     10.01 o 
  -5   8   5       49.92       57.73      9.99 o 
  -4   8   5        5.72        9.44      6.80 o 
  -3   8   5        0.17       10.94      7.49 o 
  -2   8   5       21.89       30.98      5.89 o 
  -1   8   5       12.08       11.66      7.01 o 
   0   8   5        2.99        3.67      6.14 o 
   1   8   5      147.52      168.84     15.40 o 
   2   8   5        0.60       14.05      8.79 o 
   3   8   5       94.90       89.03      8.25 o 
   4   8   5      395.71      408.63     23.52 o 
   5   8   5        1.56       -0.99      5.65 o 
   6   8   5        8.73       16.55      9.27 o 
   7   8   5        1.28       -4.98      4.98 o 
   8   8   5        7.89       14.22      8.78 o 
   9   8   5       17.40        9.12      8.84 o 
  10   8   5       16.92       28.44     11.27 o 
  11   8   5       11.82       17.72      9.33 o 
  12   8   5       26.11       25.11     11.84 o 
  13   8   5        5.92       12.52     12.22 o 
 -13   9   5        0.01       -7.56     13.73 o 
 -12   9   5       16.19       16.81     14.03 o 
 -11   9   5        1.41        6.08      9.58 o 
 -10   9   5       19.29       20.98     11.37 o 
  -9   9   5       19.99       28.68     11.91 o 
  -8   9   5       37.99       43.08     12.21 o 
  -7   9   5       23.26       39.61     13.63 o 
  -6   9   5        0.99       -0.64     11.63 o 
  -5   9   5       59.11       81.87     13.61 o 
  -4   9   5      133.36      136.29     24.20 o 
  -3   9   5       19.07       22.19      6.22 o 
  -2   9   5       24.04       26.91      7.31 o 
  -1   9   5       47.05       38.57     10.91 o 
   0   9   5      107.40      122.83     12.97 o 
   1   9   5       90.22      111.31     13.53 o 
   2   9   5      298.20      318.00     26.54 o 
   3   9   5       64.50       65.76     12.28 o 
   4   9   5      240.07      209.70     18.74 o 
   5   9   5      262.68      263.81     19.68 o 
   6   9   5       13.44        1.45      5.00 o 
   7   9   5        0.19       -3.42      5.21 o 
   8   9   5       85.22       54.55     12.48 o 
   9   9   5        0.02       -2.90     10.13 o 
  10   9   5        2.38        3.56      9.06 o 
  11   9   5        0.49        9.01     10.73 o 
  12   9   5       15.41       36.89     16.79 o 
 -12  10   5        0.11        6.24     11.93 o 
 -11  10   5        1.51       -1.00      9.29 o 
 -10  10   5        0.60        5.42     13.97 o 
  -9  10   5       51.16       37.96     14.75 o 
  -8  10   5        1.04        7.03     11.00 o 
  -7  10   5       32.39       24.88     11.68 o 
  -6  10   5        8.57       16.41      9.21 o 
  -5  10   5       16.91       16.57     10.15 o 
  -4  10   5       18.80       52.62     12.68 o 
  -3  10   5        1.45       -4.20      7.51 o 
  -2  10   5        5.93       28.70      8.37 o 
  -1  10   5        2.35        4.09      6.05 o 
   0  10   5       43.65       52.31      9.76 o 
   1  10   5        0.91        5.49      8.33 o 
   2  10   5      153.28      149.77     15.76 o 
   3  10   5       23.66       62.84     11.45 o 
   4  10   5       78.61       69.00     11.48 o 
   5  10   5       24.43       33.11      9.36 o 
   6  10   5       33.57       40.61     10.08 o 
   7  10   5        5.66       -1.10      8.20 o 
   8  10   5        8.46       35.24     36.48 o 
   9  10   5        5.00       11.65     12.07 o 
  10  10   5        5.15       17.94     12.90 o 
  11  10   5        9.68       22.71     16.33 o 
 -10  11   5        2.28        7.58     10.67 o 
  -9  11   5        1.39       12.19     11.33 o 
  -8  11   5       13.02        5.87      9.38 o 
  -7  11   5        7.29       10.64      9.97 o 
  -6  11   5        4.91       -4.93      9.53 o 
  -5  11   5        0.00        0.86      9.49 o 
  -4  11   5        3.74       16.55     13.63 o 
  -3  11   5       78.98       96.50     17.83 o 
  -2  11   5      106.00      128.44     16.10 o 
  -1  11   5        1.28        5.08      7.00 o 
   0  11   5       56.92       59.85     12.32 o 
   1  11   5        2.87       -3.88      7.31 o 
   2  11   5       47.00       55.66     11.26 o 
   3  11   5        6.46       15.09     10.17 o 
   4  11   5       27.62       42.78     10.66 o 
   5  11   5        9.87        8.39      8.06 o 
   6  11   5       11.49       43.32     12.05 o 
   7  11   5       18.36       20.38     10.79 o 
   8  11   5       11.25       21.75     12.95 o 
   9  11   5        0.74       -4.73     12.22 o 
  10  11   5       10.54       -4.26     20.70 o 
  -9  12   5        0.00       18.53     21.32 o 
  -8  12   5        2.36      -12.43     12.81 o 
  -7  12   5        0.86       -1.23     12.50 o 
  -6  12   5        1.02        5.27     10.34 o 
  -5  12   5        5.22       -0.79     13.86 o 
  -4  12   5        0.26        6.99     10.28 o 
  -3  12   5       13.61       12.52     10.11 o 
  -2  12   5        4.16       19.31     14.10 o 
  -1  12   5       44.04       64.20     16.88 o 
   0  12   5       30.45       32.17     10.77 o 
   1  12   5        2.50       26.76     10.47 o 
   2  12   5        3.92       -2.90     11.23 o 
   3  12   5       21.66       21.02     12.07 o 
   4  12   5       20.21       41.23     11.74 o 
   5  12   5        1.51        5.76     11.10 o 
   6  12   5        3.78        6.04     13.84 o 
   7  12   5        1.07      -13.58     14.31 o 
   8  12   5        0.30       -0.04     13.49 o 
  -6  13   5        7.20        1.03     10.23 o 
  -5  13   5        3.09       10.22     12.51 o 
  -4  13   5        0.12        9.24     12.73 o 
  -3  13   5       29.97       23.13     12.27 o 
  -2  13   5        1.75        4.51     11.11 o 
  -1  13   5        0.21       26.01     13.46 o 
   0  13   5        1.00       14.60     13.23 o 
   1  13   5        2.69       -9.26     14.09 o 
   2  13   5        0.02        2.14     10.63 o 
   3  13   5        2.39       -5.36     10.48 o 
   4  13   5        6.73        4.66     11.57 o 
   5  13   5        0.05       -1.16     20.88 o 
   6  13   5        8.84        7.61     12.80 o 
 -17   0   6       40.27       40.50     26.14 o 
 -16   0   6        0.00       -0.39     13.50 o 
 -15   0   6        0.07       21.93     22.25 o 
 -14   0   6        9.13       28.58     15.49 o 
 -13   0   6      116.46       84.52     20.90 o 
 -12   0   6      513.81      572.65     69.05 o 
 -11   0   6      144.90      154.11     27.51 o 
 -10   0   6        3.91       17.32     12.17 o 
  -9   0   6      170.67      162.46     13.97 o 
  -8   0   6       22.87       14.18      4.62 o 
  -7   0   6       74.72       58.33      6.09 o 
  -6   0   6      415.50      381.06     21.97 o 
  -5   0   6      312.36      354.43     20.01 o 
  -4   0   6     1223.14     1172.76     62.41 o 
  -3   0   6      889.04      965.38     50.14 o 
  -2   0   6       56.89       45.74     15.97 o 
  -1   0   6      450.46      468.48     24.35 o 
   0   0   6       89.10       90.38      7.06 o 
   1   0   6       93.80      101.98     10.37 o 
   2   0   6      129.62      157.88      9.88 o 
   3   0   6       83.54       88.41      6.06 o 
   4   0   6      575.89      587.32     27.77 o 
   5   0   6     1842.00     1372.49    266.14 o 
   6   0   6      300.04      253.26     37.32 o 
   7   0   6       66.81       77.97     23.65 o 
   8   0   6      268.13      229.94     27.12 o 
   9   0   6     1295.13     1269.88    130.48 o 
  10   0   6       71.87       58.48     14.63 o 
  11   0   6      384.23      367.25     48.10 o 
  12   0   6       38.98       12.89     19.56 o 
  13   0   6       33.43       71.79     35.83 o 
  14   0   6       15.27       40.21     17.71 o 
  15   0   6       10.85       34.95     26.64 o 
  16   0   6        1.93       13.57     19.85 o 
 -16   1   6        1.76       -8.35     13.70 o 
 -15   1   6        1.06        4.47      9.44 o 
 -14   1   6        4.83       16.34     16.42 o 
 -13   1   6       26.29       41.63     10.53 o 
 -12   1   6       68.24       61.91      9.99 o 
 -11   1   6       69.08       62.43      9.21 o 
 -10   1   6      333.74      375.24     25.27 o 
  -9   1   6      217.77      240.24     12.90 o 
  -8   1   6        4.69        2.81      2.35 o 
  -7   1   6        0.13       -0.45      2.12 o 
  -6   1   6       35.10       34.33      3.17 o 
  -5   1   6       41.52       42.60      3.56 o 
  -4   1   6        3.52        5.55      2.30 o 
  -3   1   6        0.51        3.64      2.57 o 
  -2   1   6     1524.04     1652.19     69.32 o 
  -1   1   6      829.93      979.57     69.40 o 
   0   1   6       55.07       59.65      5.55 o 
   1   1   6     3305.29     3715.45    154.05 o 
   2   1   6      805.89      802.58     32.87 o 
   3   1   6       40.34       37.84      3.98 o 
   4   1   6      533.14      507.81     27.44 o 
   5   1   6      215.57      257.38     12.91 o 
   6   1   6      238.82      265.61     13.44 o 
   7   1   6      103.60       96.13     10.75 o 
   8   1   6      221.71      198.61     17.62 o 
   9   1   6       30.02       40.12      9.12 o 
  10   1   6      621.51      598.61     47.47 o 
  11   1   6        1.29        8.35      8.87 o 
  12   1   6       31.41       43.10     11.52 o 
  13   1   6        1.54       -2.35      7.35 o 
  14   1   6        1.91       14.56     10.94 o 
  15   1   6        2.12       14.65     12.58 o 
  16   1   6        2.09       -0.69     10.50 o 
 -16   2   6        0.19       22.65     14.94 o 
 -15   2   6        0.00      -10.12     10.12 o 
 -14   2   6       44.09       31.85     10.69 o 
 -13   2   6       17.90       33.45      9.27 o 
 -12   2   6       30.83       35.86      8.51 o 
 -11   2   6      138.26      122.42     12.80 o 
 -10   2   6       18.17       23.42      6.15 o 
  -9   2   6       14.11       26.96      5.42 o 
  -8   2   6      381.44      337.28     19.33 o 
  -7   2   6       60.64       61.10      6.22 o 
  -6   2   6       94.20       88.73      7.54 o 
  -5   2   6       16.61        9.84      3.99 o 
  -4   2   6      142.40      116.39     11.06 o 
  -3   2   6       26.05       27.44      2.87 o 
  -2   2   6        4.40       11.13      2.92 o 
  -1   2   6       54.31       69.02      6.80 o 
   0   2   6      924.93      908.45     36.57 o 
   1   2   6      178.51      187.24      8.69 o 
   2   2   6     1810.36     1995.85     77.94 o 
   3   2   6      148.36      148.73      9.70 o 
   4   2   6       24.37       26.88      4.14 o 
   5   2   6       56.21       64.50      5.84 o 
   6   2   6        2.39        2.41      7.72 o 
   7   2   6      567.08      599.59     51.34 o 
   8   2   6      125.16      111.72      9.84 o 
   9   2   6      109.48      120.45     15.21 o 
  10   2   6       15.07       13.89     11.26 o 
  11   2   6      105.37      146.35     17.54 o 
  12   2   6       28.01       42.34     11.42 o 
  13   2   6       54.81       67.12     15.84 o 
  14   2   6        1.40        9.41     10.22 o 
  15   2   6        1.47       17.74     12.30 o 
  16   2   6        1.38       -2.29     15.53 o 
 -16   3   6        9.38       29.80     15.10 o 
 -15   3   6        0.29       12.81     10.19 o 
 -14   3   6       26.36       11.53      8.67 o 
 -13   3   6        8.91        1.77      6.98 o 
 -12   3   6       13.85       12.39      6.57 o 
 -11   3   6       44.02       57.78      9.13 o 
 -10   3   6      199.63      169.69     14.15 o 
  -9   3   6       41.22       47.12      6.94 o 
  -8   3   6        2.01        4.77      3.99 o 
  -7   3   6      358.72      398.43     26.79 o 
  -6   3   6     1032.87      990.09     54.95 o 
  -5   3   6      177.75      151.42      9.50 o 
  -4   3   6      550.05      476.84     28.45 o 
  -3   3   6       45.60       50.91      3.51 o 
  -2   3   6      551.64      629.29     37.86 o 
  -1   3   6       70.32       60.49      5.40 o 
   0   3   6      219.77      197.97     12.36 o 
   1   3   6       11.83       12.35      4.00 o 
   2   3   6      634.71      625.73     35.88 o 
   3   3   6     2070.87     2377.97     98.00 o 
   4   3   6      586.65      632.08     33.51 o 
   5   3   6      675.71      687.24     35.65 o 
   6   3   6       31.45       46.19      6.24 o 
   7   3   6       10.82       24.21      8.74 o 
   8   3   6       40.82       44.47      7.53 o 
   9   3   6       36.45       40.55      6.71 o 
  10   3   6        0.56       -3.38      7.06 o 
  11   3   6        0.72       10.84     14.92 o 
  12   3   6       10.69       19.42     10.43 o 
  13   3   6        2.47       10.21     15.16 o 
  14   3   6        3.10        8.27      9.77 o 
  15   3   6        4.48        3.95      9.68 o 
  16   3   6       10.98       13.77     12.70 o 
 -16   4   6        0.15      -11.07     14.16 o 
 -15   4   6        4.19       -0.07      8.19 o 
 -14   4   6       19.30       22.20      9.17 o 
 -13   4   6        0.86        3.21     11.58 o 
 -12   4   6        0.50       15.97      6.89 o 
 -11   4   6        9.55        5.71      7.54 o 
 -10   4   6       18.02        4.08      4.16 o 
  -9   4   6      366.11      376.12     29.78 o 
  -8   4   6      614.46      575.56     33.26 o 
  -7   4   6       55.09       42.44      5.96 o 
  -6   4   6       19.03       24.02      4.58 o 
  -5   4   6      131.64      116.21      7.55 o 
  -4   4   6        0.90        9.84      4.20 o 
  -3   4   6      161.88      157.26     11.49 o 
  -2   4   6      380.18      394.60     17.33 o 
  -1   4   6      521.21      503.94     18.97 o 
   0   4   6     1586.86     1624.42     72.16 o 
   1   4   6        4.52        5.80      4.01 o 
   2   4   6        2.95        9.37      3.75 o 
   3   4   6        6.00        7.12      4.29 o 
   4   4   6      157.73      168.36      9.25 o 
   5   4   6       54.76       44.97      5.69 o 
   6   4   6        3.88        2.76      3.65 o 
   7   4   6      133.79      112.16     16.13 o 
   8   4   6       15.17       19.64      8.87 o 
   9   4   6       33.63       34.02      7.10 o 
  10   4   6       95.60      100.87     11.38 o 
  11   4   6        0.26       10.25      9.05 o 
  12   4   6      217.16      183.19     23.01 o 
  13   4   6       35.77       42.74     17.43 o 
  14   4   6        5.29        9.93      9.78 o 
  15   4   6        9.48        7.35     11.20 o 
 -15   5   6        0.78        5.89     16.79 o 
 -14   5   6       10.42       13.69     18.33 o 
 -13   5   6        0.51        0.56      7.36 o 
 -12   5   6        6.58       62.77     19.75 o 
 -11   5   6       23.29       12.26      6.43 o 
 -10   5   6       90.66       93.51     11.49 o 
  -9   5   6       61.67       55.97      7.43 o 
  -8   5   6       53.63       54.10      7.01 o 
  -7   5   6       32.59       37.49      6.49 o 
  -6   5   6        1.28       -1.80      4.21 o 
  -5   5   6      621.89      540.98     55.09 o 
  -4   5   6       48.34       53.40      7.90 o 
  -3   5   6      102.98       85.57      6.10 o 
  -2   5   6       82.24       77.95      9.77 o 
  -1   5   6      204.88      208.29     16.75 o 
   0   5   6     1290.37     1156.92     87.52 o 
   1   5   6       26.85       29.01      4.04 o 
   2   5   6      189.87      163.73      8.55 o 
   3   5   6       78.53       77.79      8.41 o 
   4   5   6      228.85      218.09     11.45 o 
   5   5   6        7.12        2.87      3.97 o 
   6   5   6       29.84       34.32      9.08 o 
   7   5   6        0.60        6.46      8.79 o 
   8   5   6       10.15       34.62      9.59 o 
   9   5   6       71.14       58.48     16.37 o 
  10   5   6       54.19       67.91     10.69 o 
  11   5   6        1.05       21.42     11.19 o 
  12   5   6        4.44        3.05      8.08 o 
  13   5   6        0.06       -3.26      9.95 o 
  14   5   6       11.05        9.26     11.31 o 
  15   5   6        0.00      -13.41     13.41 o 
 -15   6   6        0.08       -0.25     14.12 o 
 -14   6   6       10.56       -5.79      9.06 o 
 -13   6   6        8.12       12.28      9.51 o 
 -12   6   6       32.63       28.85     10.65 o 
 -11   6   6       98.98      104.42     15.19 o 
 -10   6   6       74.49       88.19     14.47 o 
  -9   6   6      123.45      128.08     16.01 o 
  -8   6   6      121.69      116.31     17.72 o 
  -7   6   6        1.85       -2.62      5.79 o 
  -6   6   6        0.62       -1.24      6.07 o 
  -5   6   6        9.93       12.46      6.41 o 
  -4   6   6        1.20       -2.51      5.05 o 
  -3   6   6      213.63      185.27     11.60 o 
  -2   6   6      514.00      559.97     31.90 o 
  -1   6   6        1.07        7.45      3.97 o 
   0   6   6       74.70       79.34      9.57 o 
   1   6   6       95.85       87.04      6.05 o 
   2   6   6      322.36      308.99     15.41 o 
   3   6   6      145.63      123.61      8.79 o 
   4   6   6        0.51       -2.90      4.20 o 
   5   6   6      110.67      108.37      8.37 o 
   6   6   6       39.57       30.78      7.49 o 
   7   6   6       49.31       41.78     10.17 o 
   8   6   6       14.46       12.61      6.85 o 
   9   6   6        7.80       15.57      8.16 o 
  10   6   6        1.39        5.25      6.92 o 
  11   6   6        4.09       11.24      7.89 o 
  12   6   6       17.13       36.62     15.30 o 
  13   6   6       16.53       11.10     11.26 o 
  14   6   6       23.82       22.37     13.41 o 
 -14   7   6        0.68        1.69      9.83 o 
 -13   7   6        0.86       -3.72     10.28 o 
 -12   7   6        2.42       18.83     10.88 o 
 -11   7   6        1.82       10.00      8.92 o 
 -10   7   6      108.51       95.05     16.06 o 
  -9   7   6       81.18       78.33     12.64 o 
  -8   7   6      185.25      184.16     19.74 o 
  -7   7   6       88.12      111.00     15.05 o 
  -6   7   6       36.42       45.30      9.35 o 
  -5   7   6        0.13       17.80      7.21 o 
  -4   7   6        8.72       -0.91      5.23 o 
  -3   7   6       11.65       20.64      4.79 o 
  -2   7   6        3.92        3.67      5.26 o 
  -1   7   6        2.58       12.15      5.73 o 
   0   7   6      424.21      440.95     28.26 o 
   1   7   6        1.82       -0.46      5.76 o 
   2   7   6       33.89       36.31      6.88 o 
   3   7   6      611.42      569.35     29.05 o 
   4   7   6       15.08       26.21      6.30 o 
   5   7   6      196.40      204.17     19.60 o 
   6   7   6       22.90       26.38      5.61 o 
   7   7   6      331.84      355.16     48.57 o 
   8   7   6        3.92        0.46      5.52 o 
   9   7   6       39.28       45.16     10.86 o 
  10   7   6        1.30       -7.14      7.14 o 
  11   7   6       16.07       42.91     12.93 o 
  12   7   6        3.57       16.95     10.83 o 
  13   7   6       10.07       12.77     13.43 o 
  14   7   6        1.20       27.61     18.21 o 
 -13   8   6        2.57       13.72     12.26 o 
 -12   8   6       10.34       16.09     11.52 o 
 -11   8   6       74.11      104.96     18.06 o 
 -10   8   6        6.61        3.05      7.96 o 
  -9   8   6       25.10       24.36      9.90 o 
  -8   8   6       18.05       22.79     10.73 o 
  -7   8   6        0.52       -6.33      9.68 o 
  -6   8   6       78.79       70.84     12.48 o 
  -5   8   6       24.67       27.46      8.49 o 
  -4   8   6       53.94       48.85     10.05 o 
  -3   8   6        4.14        3.27      4.82 o 
  -2   8   6       18.66       28.87      9.15 o 
  -1   8   6       64.88       75.65      9.48 o 
   0   8   6        3.82       19.28     12.51 o 
   1   8   6        0.11        6.52      6.08 o 
   2   8   6      872.11      867.69     57.71 o 
   3   8   6      848.61      883.19     61.34 o 
   4   8   6      432.13      399.59     24.28 o 
   5   8   6        3.43       -1.57      4.42 o 
   6   8   6       46.90       44.47      9.16 o 
   7   8   6       20.67       18.11      7.40 o 
   8   8   6        2.24        8.95      8.11 o 
   9   8   6        0.07        3.24      6.86 o 
  10   8   6        5.37       11.29      9.11 o 
  11   8   6        0.23       15.16     11.58 o 
  12   8   6       10.80       24.86     14.81 o 
  13   8   6        0.37       -2.60     10.20 o 
 -12   9   6        0.34       -1.87      9.69 o 
 -11   9   6        0.15        9.84     11.36 o 
 -10   9   6       21.19       12.54     10.19 o 
  -9   9   6        0.09        5.35     10.14 o 
  -8   9   6        3.25       11.10      9.20 o 
  -7   9   6        3.62        0.21      9.19 o 
  -6   9   6       30.28       30.05     10.82 o 
  -5   9   6       19.20        8.52      7.91 o 
  -4   9   6       13.38       15.94     10.49 o 
  -3   9   6        8.67        2.68     11.32 o 
  -2   9   6        2.73       -0.29      5.42 o 
  -1   9   6       71.77       78.27     10.08 o 
   0   9   6      195.58      229.23     27.95 o 
   1   9   6       95.66      106.23     14.26 o 
   2   9   6       22.04       34.35      8.27 o 
   3   9   6       39.79       57.73     13.38 o 
   4   9   6       72.71       82.32     12.45 o 
   5   9   6       14.81       11.66      7.60 o 
   6   9   6       18.26       14.91      7.65 o 
   7   9   6        5.73       10.16     11.30 o 
   8   9   6       11.20       12.85      8.72 o 
   9   9   6        2.13        6.98      9.37 o 
  10   9   6        1.84        1.20      8.31 o 
  11   9   6        0.94       13.60     11.28 o 
  12   9   6       11.99       -3.92     10.40 o 
 -11  10   6        2.42       11.98     12.68 o 
 -10  10   6        3.82       13.61     11.20 o 
  -9  10   6       60.00       68.82     17.20 o 
  -8  10   6       21.18       13.56     11.69 o 
  -7  10   6       10.43       25.72     17.88 o 
  -6  10   6        0.16      -10.26     10.26 o 
  -5  10   6        7.98       32.51     12.26 o 
  -4  10   6       20.92        7.68      8.61 o 
  -3  10   6      144.00      157.27     22.40 o 
  -2  10   6       51.71       74.99     18.05 o 
  -1  10   6       26.79       36.50     17.09 o 
   0  10   6      114.97      132.87     15.37 o 
   1  10   6       10.34       11.74      7.67 o 
   2  10   6       47.96       50.38     10.30 o 
   3  10   6       11.92       15.34      9.22 o 
   4  10   6        1.94        7.20      6.73 o 
   5  10   6       96.59       86.50     13.65 o 
   6  10   6      112.48      111.25     22.07 o 
   7  10   6       17.15       13.63     11.39 o 
   8  10   6        1.72        9.86      9.34 o 
   9  10   6        4.28       15.63     12.77 o 
  10  10   6        2.46       30.43     15.22 o 
  11  10   6        1.82       -1.92     14.26 o 
 -10  11   6       12.26       16.13     15.61 o 
  -9  11   6       20.96       34.68     15.70 o 
  -8  11   6       81.29      115.31     23.26 o 
  -7  11   6        6.35       10.94     11.14 o 
  -6  11   6        5.68        8.69     10.23 o 
  -5  11   6        5.84        7.23     10.20 o 
  -4  11   6       11.15        9.49      9.51 o 
  -3  11   6        2.93       12.91     10.63 o 
  -2  11   6        0.40        6.36     13.25 o 
  -1  11   6       10.06       14.25      9.15 o 
   0  11   6        7.86       12.63     10.18 o 
   1  11   6       19.40       42.74     17.95 o 
   2  11   6       10.64        9.54      8.00 o 
   3  11   6       14.03       -1.83     18.09 o 
   4  11   6        9.68       28.34     11.29 o 
   5  11   6        0.34       -2.45      7.37 o 
   6  11   6        0.76        6.86     10.03 o 
   7  11   6        1.21      -11.45     11.45 o 
   8  11   6        8.07       16.63     12.51 o 
   9  11   6        8.74       14.35     16.01 o 
  -8  12   6        7.50        7.03     11.53 o 
  -7  12   6       24.34       30.39     18.60 o 
  -6  12   6        6.34        4.05     10.18 o 
  -5  12   6        8.34      -13.35     13.86 o 
  -4  12   6        6.94        2.68     10.97 o 
  -3  12   6        0.59        0.91     10.14 o 
  -2  12   6       44.21       16.44     11.71 o 
  -1  12   6        0.06        5.26      9.76 o 
   0  12   6       30.34       48.34     18.52 o 
   1  12   6        1.63       -2.70      7.93 o 
   2  12   6       39.88       63.80     14.95 o 
   3  12   6        4.91        4.43      7.92 o 
   4  12   6        1.45        7.29     10.32 o 
   5  12   6        2.76        9.25     11.34 o 
   6  12   6        4.54      -12.44     12.44 o 
   7  12   6        6.47        6.65     15.14 o 
  -5  13   6        0.00       11.77     23.94 o 
  -4  13   6        3.42       23.12     15.80 o 
  -3  13   6        7.62       18.50     12.93 o 
  -2  13   6       11.05       10.34     18.32 o 
  -1  13   6        1.46       20.97     13.32 o 
   0  13   6        2.03        9.64     11.80 o 
   1  13   6        1.39       -6.06     11.27 o 
   2  13   6        0.46       43.08     19.29 o 
   3  13   6        1.62       23.26     12.39 o 
   4  13   6        0.21       13.83     19.87 o 
   5  13   6        0.37       13.87     14.49 o 
 -16   1   7        6.23       -1.51      9.99 o 
 -15   1   7        0.11       -6.47      9.92 o 
 -14   1   7        0.17       -2.54      7.87 o 
 -13   1   7        1.01        5.55      8.81 o 
 -12   1   7       49.49       50.38     12.69 o 
 -11   1   7        0.70        7.16      7.00 o 
 -10   1   7        2.50       -0.84      3.85 o 
  -9   1   7       44.16       27.29      6.64 o 
  -8   1   7        0.08       -0.77      3.02 o 
  -7   1   7      146.26      118.33      9.45 o 
  -6   1   7      230.88      182.51     15.46 o 
  -5   1   7       19.29       34.09      4.75 o 
  -4   1   7      105.45      116.89      6.96 o 
  -3   1   7     1018.49     1002.79     40.46 o 
  -2   1   7       14.88       12.84      3.10 o 
  -1   1   7      812.00      893.16     68.44 o 
   0   1   7      682.04      779.22     32.77 o 
   1   1   7     2778.73     3270.89    149.18 o 
   2   1   7      178.10      167.85      9.69 o 
   3   1   7       52.89       57.09      4.42 o 
   4   1   7     1196.84     1040.42     46.13 o 
   5   1   7       28.80       47.54      8.11 o 
   6   1   7     1358.83     1364.71     68.77 o 
   7   1   7       32.13       28.08      8.57 o 
   8   1   7        7.43        7.40     10.82 o 
   9   1   7      142.78      120.42     14.38 o 
  10   1   7       61.95       84.89     12.83 o 
  11   1   7      108.13      101.12     16.15 o 
  12   1   7        0.19       13.81     13.42 o 
  13   1   7       14.71       31.79     11.19 o 
  14   1   7        0.10        8.86      9.35 o 
  15   1   7        0.31        1.35     15.96 o 
 -16   2   7        9.16       17.47     13.52 o 
 -15   2   7        3.72        3.06     13.28 o 
 -14   2   7        0.01        7.22      9.27 o 
 -13   2   7        0.12        2.24      6.20 o 
 -12   2   7        3.51        2.46      5.60 o 
 -11   2   7       36.75       37.68      7.61 o 
 -10   2   7      221.08      183.74     15.38 o 
  -9   2   7        0.82        8.53      4.93 o 
  -8   2   7      195.93      179.99     12.36 o 
  -7   2   7      222.94      234.24     14.59 o 
  -6   2   7      234.43      237.72     14.53 o 
  -5   2   7        3.58        5.38      5.88 o 
  -4   2   7      240.54      248.03     12.12 o 
  -3   2   7        0.01        2.31      3.23 o 
  -2   2   7      390.68      444.68     21.93 o 
  -1   2   7      152.93      179.25     11.48 o 
   0   2   7       54.92       62.55      4.65 o 
   1   2   7      143.07      160.89     13.15 o 
   2   2   7       67.22       63.09      4.60 o 
   3   2   7       33.48       42.77      7.54 o 
   4   2   7       29.34       41.60      7.90 o 
   5   2   7      158.02      154.46     10.38 o 
   6   2   7      216.50      221.22     19.61 o 
   7   2   7      110.48      111.09      9.54 o 
   8   2   7       65.10       68.30     10.52 o 
   9   2   7       82.92       55.85     15.10 o 
  10   2   7        6.45       23.12      9.03 o 
  11   2   7      499.72      461.37     40.99 o 
  12   2   7       18.91       23.36     10.39 o 
  13   2   7        0.15       -4.67      9.56 o 
  14   2   7        3.52       -5.56      9.71 o 
  15   2   7        0.58       11.36     10.98 o 
 -16   3   7        2.88       -8.11     15.52 o 
 -15   3   7        0.01       18.59     12.32 o 
 -14   3   7        0.61       -0.23      8.23 o 
 -13   3   7        0.53        0.58      6.27 o 
 -12   3   7       18.52       22.96      7.92 o 
 -11   3   7       42.24       39.13      7.72 o 
 -10   3   7        0.27       -0.98      4.91 o 
  -9   3   7       12.99        7.72      6.20 o 
  -8   3   7      172.81      176.89     13.80 o 
  -7   3   7     1860.79     1880.33    126.89 o 
  -6   3   7      261.07      243.81     15.68 o 
  -5   3   7        6.97       11.40      3.52 o 
  -4   3   7       14.86       20.49      3.93 o 
  -3   3   7        0.17       -2.28      2.92 o 
  -2   3   7       60.45       83.97      6.77 o 
  -1   3   7        3.60       13.76      4.58 o 
   0   3   7      279.42      263.71     12.81 o 
   1   3   7       92.43       91.22      6.11 o 
   2   3   7       28.22       28.98      3.70 o 
   3   3   7       67.92       74.73      5.05 o 
   4   3   7        7.32        2.98      3.26 o 
   5   3   7       45.60       50.90      6.96 o 
   6   3   7      872.05      811.70     45.34 o 
   7   3   7        0.00        5.87      6.75 o 
   8   3   7       54.83       48.84      9.80 o 
   9   3   7      104.45       89.58     13.94 o 
  10   3   7       73.62       76.91     13.41 o 
  11   3   7       12.53       24.76      9.66 o 
  12   3   7       27.05       33.12     11.37 o 
  13   3   7        9.36       28.24     12.09 o 
  14   3   7        0.42        1.62      8.98 o 
  15   3   7        2.23        4.34     10.01 o 
 -15   4   7        3.38       -3.18      9.78 o 
 -14   4   7        3.59        4.00     12.13 o 
 -13   4   7       13.13       24.57      9.12 o 
 -12   4   7        7.68       16.95      7.73 o 
 -11   4   7        4.09       14.49      6.82 o 
 -10   4   7      236.09      220.62     20.50 o 
  -9   4   7      538.62      524.60     33.44 o 
  -8   4   7       82.17       87.23      9.66 o 
  -7   4   7       97.92      101.50      9.04 o 
  -6   4   7       14.72       20.44      6.12 o 
  -5   4   7       11.82        9.77      4.11 o 
  -4   4   7      144.11      144.20      9.40 o 
  -3   4   7       36.45       31.59      3.94 o 
  -2   4   7       23.83       26.45      5.07 o 
  -1   4   7       75.89       86.83      5.54 o 
   0   4   7      389.92      391.73     26.51 o 
   1   4   7       68.64       64.01      9.20 o 
   2   4   7      104.87      108.56      7.29 o 
   3   4   7        3.18        2.87      3.21 o 
   4   4   7        1.33        0.43      3.67 o 
   5   4   7      174.53      195.10     14.12 o 
   6   4   7       23.54       17.30      8.07 o 
   7   4   7       53.53       56.12      7.50 o 
   8   4   7       23.27       27.76      7.50 o 
   9   4   7       23.75       25.90      6.82 o 
  10   4   7       41.55       36.89     12.10 o 
  11   4   7        8.05       30.70     22.56 o 
  12   4   7       49.36       45.14     14.13 o 
  13   4   7        3.81       -3.37      8.25 o 
  14   4   7        0.01        2.48      9.28 o 
  15   4   7        0.44        4.30     11.27 o 
 -15   5   7        5.01       13.32     14.45 o 
 -14   5   7       15.36        6.21     10.16 o 
 -13   5   7        0.01       18.44     10.07 o 
 -12   5   7       15.59        9.41      8.29 o 
 -11   5   7        5.41        1.75      5.46 o 
 -10   5   7       18.45       27.15     10.18 o 
  -9   5   7       72.88       65.17      9.01 o 
  -8   5   7      157.28      149.58     16.95 o 
  -7   5   7       35.93       46.15      8.63 o 
  -6   5   7       67.15       58.92      7.76 o 
  -5   5   7      545.76      505.40     36.08 o 
  -4   5   7      109.54      111.73     11.73 o 
  -3   5   7      213.84      179.81     17.67 o 
  -2   5   7       61.07       75.07     11.19 o 
  -1   5   7      117.74      113.60     13.47 o 
   0   5   7       81.94       74.16      6.23 o 
   1   5   7       85.26       82.40      6.07 o 
   2   5   7       39.57       46.76      4.79 o 
   3   5   7      284.50      262.48     13.86 o 
   4   5   7      385.33      373.51     19.65 o 
   5   5   7        0.01       -2.88      2.88 o 
   6   5   7       38.23       57.48      8.11 o 
   7   5   7       22.46       17.29      7.64 o 
   8   5   7      125.37      142.15     18.01 o 
   9   5   7      234.17      179.64     18.62 o 
  10   5   7       74.57       97.47     15.89 o 
  11   5   7       44.52       55.28     14.95 o 
  12   5   7        6.03        6.82     10.24 o 
  13   5   7        1.36       -2.69     11.15 o 
  14   5   7       55.84       57.30     17.89 o 
 -14   6   7       11.27       15.87     12.28 o 
 -13   6   7        4.49       20.51     11.32 o 
 -12   6   7        2.75        4.07      8.11 o 
 -11   6   7        5.92       23.00     10.58 o 
 -10   6   7       46.06       36.56     10.72 o 
  -9   6   7      165.33      198.59     21.48 o 
  -8   6   7        3.10       -1.38      8.61 o 
  -7   6   7       15.51       34.31     11.85 o 
  -6   6   7        9.00       15.69      6.74 o 
  -5   6   7       97.83      100.48     14.61 o 
  -4   6   7      268.05      243.83     20.81 o 
  -3   6   7      206.71      166.22     14.94 o 
  -2   6   7        9.35        3.88      5.46 o 
  -1   6   7       51.47       40.14      8.50 o 
   0   6   7      100.77      118.85     12.46 o 
   1   6   7       50.77       50.16      5.30 o 
   2   6   7       66.45       59.28      6.62 o 
   3   6   7      755.21      740.66     41.29 o 
   4   6   7       91.76       84.16      7.64 o 
   5   6   7       38.36       41.92      9.46 o 
   6   6   7       50.53       63.76      9.09 o 
   7   6   7      118.40      112.22     13.26 o 
   8   6   7      129.49      133.18     15.09 o 
   9   6   7        1.99        1.99      6.29 o 
  10   6   7        6.28       12.94      8.78 o 
  11   6   7        5.42       11.32     11.51 o 
  12   6   7        0.61        1.61     14.01 o 
  13   6   7       23.73       15.82     13.25 o 
  14   6   7        1.04        0.50     14.76 o 
 -14   7   7        5.02       14.86     12.45 o 
 -13   7   7        4.53        2.30      9.11 o 
 -12   7   7        1.24        6.46      9.53 o 
 -11   7   7        3.54        7.02      8.51 o 
 -10   7   7       23.19       18.14      8.37 o 
  -9   7   7       33.83       17.56     11.38 o 
  -8   7   7        4.82        9.88      7.84 o 
  -7   7   7        2.76       11.16      7.63 o 
  -6   7   7        5.14       11.33      8.12 o 
  -5   7   7        0.24       -6.46      7.84 o 
  -4   7   7      155.26      142.20     16.15 o 
  -3   7   7      151.75      152.21     16.14 o 
  -2   7   7        6.74       20.26      8.37 o 
  -1   7   7        0.63        1.76      4.45 o 
   0   7   7      353.25      387.57     32.50 o 
   1   7   7        0.51       12.74      5.85 o 
   2   7   7     1135.40     1172.14     74.42 o 
   3   7   7      124.12      136.66     10.55 o 
   4   7   7      113.76      110.90     10.42 o 
   5   7   7       16.90       21.73      5.11 o 
   6   7   7        1.68       17.85      6.98 o 
   7   7   7        1.88        0.85      6.06 o 
   8   7   7       58.20       69.51     12.40 o 
   9   7   7       32.41       31.38      9.27 o 
  10   7   7       11.48       19.64      8.95 o 
  11   7   7        0.60        9.28     10.80 o 
  12   7   7        3.91       -3.20     11.87 o 
  13   7   7        3.64       26.09     14.47 o 
 -13   8   7        2.45       13.53     12.01 o 
 -12   8   7       12.82        1.17      8.32 o 
 -11   8   7        2.59        6.79      9.49 o 
 -10   8   7        2.21        0.78     11.15 o 
  -9   8   7       43.14       33.40     10.66 o 
  -8   8   7        1.97        2.61      6.68 o 
  -7   8   7        0.05       23.89     12.22 o 
  -6   8   7        5.87        2.45      7.26 o 
  -5   8   7        2.55        7.96      7.01 o 
  -4   8   7       30.87       39.25     13.51 o 
  -3   8   7       44.46       42.05     11.54 o 
  -2   8   7       46.22       46.71     10.14 o 
  -1   8   7       39.90       45.04      8.39 o 
   0   8   7        0.97       -7.10      7.19 o 
   1   8   7        8.48       23.90      9.74 o 
   2   8   7        4.70        1.74      5.65 o 
   3   8   7        2.25       -2.41      6.30 o 
   4   8   7      221.09      209.45     19.10 o 
   5   8   7        1.15       -0.22      4.27 o 
   6   8   7        8.29        5.53      9.12 o 
   7   8   7        0.91       -7.28      7.28 o 
   8   8   7       19.03       12.15      8.70 o 
   9   8   7        1.12       24.44     11.19 o 
  10   8   7       22.61       18.33      9.08 o 
  11   8   7        0.12       -0.18      9.48 o 
  12   8   7        0.52       -8.98     11.11 o 
 -12   9   7        0.08        3.28      9.52 o 
 -11   9   7        0.00       -9.49      9.97 o 
 -10   9   7       14.68       10.20      9.46 o 
  -9   9   7        5.09       -0.77      7.90 o 
  -8   9   7       12.92        9.25      8.52 o 
  -7   9   7      113.79      150.15     23.85 o 
  -6   9   7       55.98       54.31     14.12 o 
  -5   9   7        8.15       20.28     12.34 o 
  -4   9   7       28.27       46.71     12.65 o 
  -3   9   7        5.59       13.23      9.43 o 
  -2   9   7        6.54       -5.62      7.73 o 
  -1   9   7       13.50       20.82      9.87 o 
   0   9   7       29.09       24.50     11.80 o 
   1   9   7       53.90       78.73     12.41 o 
   2   9   7      169.81      192.12     20.01 o 
   3   9   7        2.87       12.93      7.72 o 
   4   9   7       21.54       10.80      6.92 o 
   5   9   7       32.15       19.71      8.79 o 
   6   9   7      141.28      133.99     21.00 o 
   7   9   7       22.42       35.63     12.31 o 
   8   9   7        4.77       14.88     10.09 o 
   9   9   7        6.05       10.79     11.81 o 
  10   9   7       20.25        2.20     12.10 o 
  11   9   7        9.14       37.84     22.84 o 
 -11  10   7        0.65       -0.73      9.01 o 
 -10  10   7        0.29       -1.00      9.19 o 
  -9  10   7       14.74       30.10     13.92 o 
  -8  10   7        3.73       14.48     15.64 o 
  -7  10   7        3.91        1.89      8.30 o 
  -6  10   7        1.17        7.91      9.46 o 
  -5  10   7       31.27       55.16     14.35 o 
  -4  10   7       25.56        7.97     10.51 o 
  -3  10   7        8.40       20.94     12.12 o 
  -2  10   7        1.30       -7.09      8.21 o 
  -1  10   7        0.05       -0.78      6.71 o 
   0  10   7       95.77      101.52     14.01 o 
   1  10   7        8.16       -6.06      8.09 o 
   2  10   7       14.07       17.62      8.95 o 
   3  10   7       20.69       25.74     10.34 o 
   4  10   7      127.91      115.27     16.83 o 
   5  10   7        1.84       12.74     10.58 o 
   6  10   7       16.07       13.24     10.95 o 
   7  10   7       15.97      108.74     67.08 o 
   8  10   7        1.80       10.57     10.61 o 
   9  10   7        0.59       -9.99     12.67 o 
  10  10   7        0.77       20.35     19.06 o 
  -9  11   7        0.11       -8.03     12.50 o 
  -8  11   7       16.17       59.14     18.42 o 
  -7  11   7        0.63        7.58     11.64 o 
  -6  11   7        0.03        1.85     11.23 o 
  -5  11   7        0.03       -5.44     10.75 o 
  -4  11   7        9.46      -10.64     10.64 o 
  -3  11   7       56.94       60.16     17.07 o 
  -2  11   7       23.57       28.12     12.90 o 
  -1  11   7       16.02       26.44     13.04 o 
   0  11   7        0.03        9.73     15.63 o 
   1  11   7        0.77        0.84      7.25 o 
   2  11   7        0.18        9.06     12.05 o 
   3  11   7       31.10       33.91     18.78 o 
   4  11   7        6.38        8.80      9.23 o 
   5  11   7        2.09        9.39     10.78 o 
   6  11   7        0.17       -5.09     10.29 o 
   7  11   7        0.00       12.70     12.48 o 
   8  11   7       26.55        2.82     11.73 o 
  -7  12   7        7.22       -5.80     13.40 o 
  -6  12   7        0.28        9.04     11.62 o 
  -5  12   7        2.01       40.15     30.51 o 
  -4  12   7        1.42        9.33     13.65 o 
  -3  12   7        0.03        2.43      9.89 o 
  -2  12   7        9.71        9.25     12.82 o 
  -1  12   7        7.38       46.07     33.16 o 
   0  12   7        0.33       15.26     12.79 o 
   1  12   7        0.15       13.08     12.07 o 
   2  12   7        3.33        3.10      8.19 o 
   3  12   7       14.63       24.75     10.79 o 
   4  12   7        5.46       33.27     16.87 o 
   5  12   7        3.97       -8.70     12.93 o 
   6  12   7        0.18        7.36     16.48 o 
  -3  13   7       11.68        2.49     11.31 o 
  -2  13   7        0.95      -15.65     15.65 o 
  -1  13   7        5.19       16.04     14.50 o 
   0  13   7        0.54       16.32     14.05 o 
   1  13   7       16.48       18.20     13.21 o 
   2  13   7        0.00      -10.02     15.35 o 
   3  13   7        2.75       28.11     26.45 o 
 -16   0   8        3.94      -17.32     26.45 o 
 -15   0   8        0.00        0.93     21.56 o 
 -14   0   8       22.84       -3.76     12.96 o 
 -13   0   8       11.83        3.86     26.74 o 
 -12   0   8        2.20       -8.28     11.99 o 
 -11   0   8       58.03       58.20     17.90 o 
 -10   0   8        0.28        9.71     10.69 o 
  -9   0   8        8.38       20.42      5.99 o 
  -8   0   8       60.14       54.61      7.33 o 
  -7   0   8       24.67       28.93      8.51 o 
  -6   0   8     1388.81     1296.06     83.60 o 
  -5   0   8       96.14       90.85      9.89 o 
  -4   0   8       14.95       18.95      7.39 o 
  -3   0   8      152.43      171.43     24.08 o 
  -2   0   8      958.09     1016.06     73.61 o 
  -1   0   8     1578.18     1785.85    117.07 o 
   0   0   8        6.11        0.32      7.58 o 
   1   0   8       27.20       27.41      5.40 o 
   2   0   8       29.86       31.68      8.13 o 
   3   0   8        6.81       27.61      9.68 o 
   4   0   8      170.43      137.16     10.24 o 
   5   0   8       12.67       23.77      7.29 o 
   6   0   8      213.56      221.09     28.31 o 
   7   0   8      688.95      755.95     82.97 o 
   8   0   8      679.93      722.54     82.81 o 
   9   0   8      453.63      472.51     61.40 o 
  10   0   8      136.01      115.77     23.10 o 
  11   0   8       12.78       40.20     18.29 o 
  12   0   8        0.31       -5.29     11.57 o 
  13   0   8       51.90       67.85     31.53 o 
  14   0   8        4.77       14.83     23.95 o 
  15   0   8        0.81       15.71     20.14 o 
 -16   1   8        2.15       24.87     14.51 o 
 -15   1   8        0.00        8.70     11.49 o 
 -14   1   8        5.74       12.30     18.12 o 
 -13   1   8       13.37        4.98      8.96 o 
 -12   1   8       27.90       19.90      8.95 o 
 -11   1   8        0.81       25.03      8.01 o 
 -10   1   8      107.03      100.94     10.92 o 
  -9   1   8       35.50       48.97      7.18 o 
  -8   1   8       51.54       60.56     11.43 o 
  -7   1   8      397.55      360.48     17.06 o 
  -6   1   8        0.62       10.53      3.15 o 
  -5   1   8      463.76      483.12     24.29 o 
  -4   1   8       27.09       41.32      4.73 o 
  -3   1   8       79.00       78.34      7.07 o 
  -2   1   8       38.85       31.98      4.65 o 
  -1   1   8      893.88     1013.31     47.14 o 
   0   1   8      143.38      143.61      9.10 o 
   1   1   8      270.70      326.50     16.74 o 
   2   1   8      644.17      680.11     34.82 o 
   3   1   8       76.60       74.27      7.26 o 
   4   1   8      215.25      187.93     10.08 o 
   5   1   8        4.74        9.40      3.32 o 
   6   1   8      111.23      114.40     12.97 o 
   7   1   8      471.50      503.84     41.65 o 
   8   1   8      538.65      545.49     49.24 o 
   9   1   8       20.85       12.28     11.84 o 
  10   1   8        2.36       -3.49      7.24 o 
  11   1   8       28.60       36.10     11.62 o 
  12   1   8        3.44       18.76      9.61 o 
  13   1   8       20.42       16.20     11.66 o 
  14   1   8        7.07        7.49      9.87 o 
  15   1   8        2.35       14.91     12.04 o 
 -15   2   8        0.43       10.15     10.30 o 
 -14   2   8        0.15       34.89     12.04 o 
 -13   2   8       20.34        9.98      9.21 o 
 -12   2   8       38.98       64.32     10.29 o 
 -11   2   8       13.80        7.05      8.81 o 
 -10   2   8       12.34       13.70      5.75 o 
  -9   2   8        7.52       18.70      8.28 o 
  -8   2   8      322.36      341.00     22.74 o 
  -7   2   8      367.56      348.68     22.85 o 
  -6   2   8       13.99       13.30      4.41 o 
  -5   2   8       58.85       58.50      6.41 o 
  -4   2   8       16.62       16.48      3.23 o 
  -3   2   8       48.84       41.28      4.54 o 
  -2   2   8        4.62        5.93      3.66 o 
  -1   2   8      319.84      350.90     19.64 o 
   0   2   8       96.30      114.27      8.64 o 
   1   2   8       41.30       66.56      9.16 o 
   2   2   8        2.28        0.80      2.70 o 
   3   2   8       17.81       19.07      6.41 o 
   4   2   8       54.21       54.40      6.72 o 
   5   2   8      234.26      222.82     14.65 o 
   6   2   8       35.15       31.60     11.54 o 
   7   2   8       54.16       61.83     10.37 o 
   8   2   8       43.87       56.75     10.77 o 
   9   2   8       60.81       65.24     11.48 o 
  10   2   8       16.38       29.61     11.98 o 
  11   2   8       26.28       27.00     10.52 o 
  12   2   8       51.38       58.92     13.58 o 
  13   2   8        0.41       -4.37      9.00 o 
  14   2   8        2.43       -7.97     10.91 o 
  15   2   8        9.23       14.27     13.01 o 
 -15   3   8        2.45        8.02     14.23 o 
 -14   3   8        1.11        8.85      9.72 o 
 -13   3   8       37.76       43.32     11.67 o 
 -12   3   8        2.94        4.81      6.91 o 
 -11   3   8        7.64       10.96      8.12 o 
 -10   3   8        8.77       13.91      5.98 o 
  -9   3   8        6.44       21.53      7.28 o 
  -8   3   8      103.29       87.70     10.16 o 
  -7   3   8       81.90       93.50     11.29 o 
  -6   3   8        1.25        8.30      4.44 o 
  -5   3   8       67.66       65.39      6.72 o 
  -4   3   8        9.94        8.20      4.78 o 
  -3   3   8      137.54      126.72      7.35 o 
  -2   3   8       37.86       44.53      4.67 o 
  -1   3   8       84.60       84.26      6.87 o 
   0   3   8        5.34       12.07      4.64 o 
   1   3   8      129.84      120.92      8.11 o 
   2   3   8      172.00      158.38     12.96 o 
   3   3   8       29.66       27.80      4.75 o 
   4   3   8      795.31      761.29     53.11 o 
   5   3   8      225.39      244.92     17.53 o 
   6   3   8        1.22        8.99      4.82 o 
   7   3   8       36.89       39.70      7.18 o 
   8   3   8       61.31       74.51     12.23 o 
   9   3   8       13.78       14.37      8.37 o 
  10   3   8       63.63       80.50     14.55 o 
  11   3   8        2.33        1.10     12.39 o 
  12   3   8        0.00       -2.84      8.56 o 
  13   3   8        7.39      -10.23     11.02 o 
  14   3   8        2.33       18.51     12.98 o 
 -15   4   8        0.44        8.02     10.43 o 
 -14   4   8       11.05       -3.06     12.33 o 
 -13   4   8        0.58        8.52     14.63 o 
 -12   4   8       27.95        9.54      7.83 o 
 -11   4   8       10.18       21.36     12.21 o 
 -10   4   8      107.34       71.14     17.32 o 
  -9   4   8      231.94      204.81     17.42 o 
  -8   4   8      115.73      117.29     11.09 o 
  -7   4   8        3.56        7.78      7.36 o 
  -6   4   8       30.54       39.86      9.95 o 
  -5   4   8       59.62       57.60      8.15 o 
  -4   4   8        1.51        9.47      5.58 o 
  -3   4   8      100.70       91.57      5.98 o 
  -2   4   8        0.58       -2.71      3.91 o 
  -1   4   8      212.34      207.18     10.93 o 
   0   4   8       16.43       18.65      3.81 o 
   1   4   8        7.76       20.38      6.59 o 
   2   4   8       14.01       20.52      4.31 o 
   3   4   8       56.33       66.06      9.04 o 
   4   4   8        0.92       10.43      6.76 o 
   5   4   8      685.00      647.44     38.17 o 
   6   4   8      163.04      138.58     12.66 o 
   7   4   8      113.43      120.68     16.50 o 
   8   4   8        9.60        9.70     13.34 o 
   9   4   8        1.45       -2.58      9.36 o 
  10   4   8        5.68       11.79      9.76 o 
  11   4   8        0.73        2.46      8.51 o 
  12   4   8        8.12        5.14     13.12 o 
  13   4   8       13.69       16.94     14.51 o 
  14   4   8       10.08       -0.94     11.18 o 
 -14   5   8        5.93       12.53     12.58 o 
 -13   5   8        9.30        3.11      8.50 o 
 -12   5   8       19.23       22.97      9.59 o 
 -11   5   8       23.62       21.36     10.17 o 
 -10   5   8        6.16       10.69      7.37 o 
  -9   5   8       22.69       32.68     16.77 o 
  -8   5   8        0.01        1.08      6.14 o 
  -7   5   8        2.89       -3.41      5.88 o 
  -6   5   8       16.62       19.41      8.08 o 
  -5   5   8       64.20       69.01     10.41 o 
  -4   5   8      165.21      176.70     16.10 o 
  -3   5   8       16.84       20.77     14.78 o 
  -2   5   8      588.27      562.18     32.50 o 
  -1   5   8        2.77       -0.50      2.65 o 
   0   5   8       23.37       24.54      7.62 o 
   1   5   8        2.86       -1.00      3.75 o 
   2   5   8       45.77       52.40      6.15 o 
   3   5   8      173.61      164.27     10.56 o 
   4   5   8      422.20      387.08     28.52 o 
   5   5   8       32.57       26.55      6.53 o 
   6   5   8       22.75       20.17      9.04 o 
   7   5   8        8.68       10.68      5.82 o 
   8   5   8       74.19       83.73     14.20 o 
   9   5   8        4.64       16.77     18.16 o 
  10   5   8        0.10       10.86      9.69 o 
  11   5   8       16.66       39.82     15.50 o 
  12   5   8       15.18       16.01     12.91 o 
  13   5   8        0.19        4.27     10.22 o 
  14   5   8        4.87       17.31     14.81 o 
 -14   6   8       19.37       43.09     17.98 o 
 -13   6   8        1.53        5.35      9.46 o 
 -12   6   8       87.35       87.87     16.58 o 
 -11   6   8       39.79       40.42     12.14 o 
 -10   6   8        6.54       -0.40      8.38 o 
  -9   6   8        0.20        6.57      7.26 o 
  -8   6   8        0.89       16.95     10.03 o 
  -7   6   8        9.26        3.96      6.52 o 
  -6   6   8        0.23        7.53      7.66 o 
  -5   6   8       21.59       33.60      8.90 o 
  -4   6   8       17.14       25.16      8.21 o 
  -3   6   8      232.70      256.80     24.02 o 
  -2   6   8       22.69       21.05      5.31 o 
  -1   6   8      642.17      600.13     36.74 o 
   0   6   8        7.13       26.02      8.04 o 
   1   6   8       25.15       40.70      9.48 o 
   2   6   8      101.37       90.81     10.41 o 
   3   6   8      334.70      328.09     18.45 o 
   4   6   8       90.16       91.90      8.35 o 
   5   6   8       26.64       22.85      7.61 o 
   6   6   8      158.57      147.65     15.25 o 
   7   6   8        0.42        0.56      6.18 o 
   8   6   8       67.05       59.20     11.79 o 
   9   6   8       15.45        3.85      6.71 o 
  10   6   8        1.31       19.87      9.85 o 
  11   6   8        2.32       13.10     11.41 o 
  12   6   8       11.38       -1.14     10.28 o 
  13   6   8        3.35       26.14     14.71 o 
 -13   7   8        0.66       13.27     11.09 o 
 -12   7   8        0.00        7.90      9.68 o 
 -11   7   8        8.67        6.47      7.93 o 
 -10   7   8        0.94        4.82      7.59 o 
  -9   7   8       45.77       51.65     14.38 o 
  -8   7   8       12.38        8.39      7.81 o 
  -7   7   8        0.14        6.01      9.42 o 
  -6   7   8       50.35       58.19     12.51 o 
  -5   7   8        3.18        8.86      7.68 o 
  -4   7   8        1.15        0.45      6.19 o 
  -3   7   8        5.30       17.71      8.11 o 
  -2   7   8        2.77        2.69      9.07 o 
  -1   7   8        8.75        1.63      6.11 o 
   0   7   8      320.93      360.05     34.34 o 
   1   7   8      298.22      336.02     26.37 o 
   2   7   8       16.69       17.93      9.36 o 
   3   7   8      158.86      174.82     16.86 o 
   4   7   8       10.44        3.65      4.28 o 
   5   7   8        7.13       11.87      6.23 o 
   6   7   8       18.67       26.56      8.24 o 
   7   7   8        1.29        1.37      8.28 o 
   8   7   8        0.09       -2.00      6.45 o 
   9   7   8        2.07       17.13      8.63 o 
  10   7   8       16.90       21.63     11.40 o 
  11   7   8        3.20       13.11     10.99 o 
  12   7   8        0.61       -9.23     13.33 o 
 -12   8   8        0.01       -0.73     10.36 o 
 -11   8   8        2.32       -3.16     12.68 o 
 -10   8   8        3.13       46.64     24.81 o 
  -9   8   8        0.49        6.83      8.86 o 
  -8   8   8        0.82        0.95      8.51 o 
  -7   8   8        3.95       -5.36      7.95 o 
  -6   8   8       35.12       27.84      9.52 o 
  -5   8   8       92.87      101.20     16.40 o 
  -4   8   8       55.26       81.74     13.97 o 
  -3   8   8       97.61      118.47     17.91 o 
  -2   8   8       32.25       42.43     10.71 o 
  -1   8   8        6.41        8.82      6.06 o 
   0   8   8        6.43       23.46      9.51 o 
   1   8   8       89.35       91.80     12.28 o 
   2   8   8      270.00      276.88     24.84 o 
   3   8   8        6.35       13.09      6.65 o 
   4   8   8       10.01       25.66      9.21 o 
   5   8   8       42.11       38.07     11.55 o 
   6   8   8       13.45       17.61      8.78 o 
   7   8   8        4.37        9.22      7.09 o 
   8   8   8        7.75       -7.79      8.40 o 
   9   8   8       36.02       20.62     12.70 o 
  10   8   8       32.94       32.05     13.85 o 
  11   8   8        5.91       26.54     14.82 o 
  12   8   8        0.50        6.57     20.00 o 
 -11   9   8        1.13       -0.55      9.26 o 
 -10   9   8        8.11       -8.07     10.77 o 
  -9   9   8        0.23       20.52     10.71 o 
  -8   9   8        1.47       10.36     10.17 o 
  -7   9   8       24.39        7.52      9.38 o 
  -6   9   8       10.09       24.91     11.98 o 
  -5   9   8       26.39       30.41     11.52 o 
  -4   9   8        8.78       20.64     11.59 o 
  -3   9   8       10.78       18.38      9.65 o 
  -2   9   8       24.93       30.27     10.84 o 
  -1   9   8        5.10       12.69      7.11 o 
   0   9   8       15.46       13.06      7.88 o 
   1   9   8       66.24       71.06     12.09 o 
   2   9   8      117.89      116.71     14.73 o 
   3   9   8       19.16       22.19      9.48 o 
   4   9   8        1.36       13.62     10.10 o 
   5   9   8        0.88        6.63      8.61 o 
   6   9   8       13.48       18.01     10.51 o 
   7   9   8        0.40       11.68     10.73 o 
   8   9   8        1.14       12.67     12.38 o 
   9   9   8        1.74        7.51     11.67 o 
  10   9   8        1.29        5.77     18.59 o 
 -10  10   8       26.39       17.74     12.74 o 
  -9  10   8        0.88       16.38     11.54 o 
  -8  10   8        0.13      -10.24     11.54 o 
  -7  10   8        7.85        7.20     10.60 o 
  -6  10   8        2.34       19.65     17.20 o 
  -5  10   8        9.74        2.51      9.17 o 
  -4  10   8        3.66      -10.83     10.83 o 
  -3  10   8       22.02       37.48     13.56 o 
  -2  10   8       15.19       33.20     15.76 o 
  -1  10   8        5.38        6.57     13.07 o 
   0  10   8        3.11        5.81      7.77 o 
   1  10   8       17.50       -2.92      8.34 o 
   2  10   8        5.35       22.47      9.90 o 
   3  10   8        3.66       21.73     12.61 o 
   4  10   8       27.76       22.33     13.26 o 
   5  10   8        1.95        3.67     11.93 o 
   6  10   8        4.96        9.72     12.07 o 
   7  10   8        6.83       -0.36      9.63 o 
   8  10   8       15.99       16.18     12.25 o 
   9  10   8        7.74       22.18     15.76 o 
  -8  11   8       13.67       11.26     16.77 o 
  -7  11   8       21.33       24.23     14.06 o 
  -6  11   8        2.58       11.32     11.31 o 
  -5  11   8        9.37        1.24      9.96 o 
  -4  11   8        7.89       -2.49     10.22 o 
  -3  11   8       21.14       28.09     14.09 o 
  -2  11   8        2.37       25.64     15.44 o 
  -1  11   8        1.62        8.24     10.26 o 
   0  11   8       11.20       13.46      9.76 o 
   1  11   8        8.21       16.97     11.52 o 
   2  11   8        5.58       10.33      9.65 o 
   3  11   8        2.22        6.92     10.65 o 
   4  11   8        2.26        4.34     10.40 o 
   5  11   8       21.56       -0.67     10.41 o 
   6  11   8        0.04        2.09     10.39 o 
   7  11   8        5.53       16.81     13.48 o 
  -6  12   8        2.40       -5.85     14.92 o 
  -5  12   8        5.31       23.16     16.38 o 
  -4  12   8       34.80       18.44     14.53 o 
  -3  12   8        9.15       14.38     11.75 o 
  -2  12   8        3.05        8.08     14.96 o 
  -1  12   8        0.98       22.91     14.14 o 
   0  12   8       17.95       10.26     11.38 o 
   1  12   8        0.12        2.12     18.56 o 
   2  12   8        2.96        4.37     11.02 o 
   3  12   8        0.60        7.74     13.12 o 
   4  12   8       21.91       27.28     19.18 o 
   5  12   8       10.58        8.33     14.47 o 
 -15   1   9        1.93        0.75     13.71 o 
 -14   1   9        1.96       17.20     10.44 o 
 -13   1   9        2.34        1.65      8.10 o 
 -12   1   9       19.63       38.49     11.38 o 
 -11   1   9        2.33       -1.30     12.44 o 
 -10   1   9       25.59       21.86      9.37 o 
  -9   1   9       88.24       90.73     10.02 o 
  -8   1   9       93.61       79.25      8.96 o 
  -7   1   9      153.77      151.07     12.34 o 
  -6   1   9      107.68       91.78      7.65 o 
  -5   1   9       64.67       68.93      7.34 o 
  -4   1   9      126.78      127.66      9.48 o 
  -3   1   9      239.18      239.86     13.74 o 
  -2   1   9      345.25      368.82     20.26 o 
  -1   1   9      937.80     1084.80     53.82 o 
   0   1   9      363.59      382.31     20.50 o 
   1   1   9       20.24       28.24      4.62 o 
   2   1   9       30.24       27.51      7.73 o 
   3   1   9       43.35       46.56      8.24 o 
   4   1   9        1.69       -1.51      3.20 o 
   5   1   9      424.37      362.51     31.42 o 
   6   1   9      749.75      848.60     66.17 o 
   7   1   9        5.15       -5.43      7.48 o 
   8   1   9       50.66       80.49     13.86 o 
   9   1   9       36.59       55.96     11.82 o 
  10   1   9        0.14       -2.46      7.27 o 
  11   1   9        0.02       13.43      9.86 o 
  12   1   9        1.71       14.30     11.26 o 
  13   1   9        7.78        9.00     15.10 o 
  14   1   9        0.92       -1.96     18.38 o 
 -15   2   9        3.11       34.16     20.05 o 
 -14   2   9        4.00       17.10     11.99 o 
 -13   2   9       16.92       20.76     10.90 o 
 -12   2   9       10.45       28.14      8.91 o 
 -11   2   9       25.23       41.95      8.84 o 
 -10   2   9        2.46        2.06      5.36 o 
  -9   2   9       53.45       55.08     11.06 o 
  -8   2   9      264.46      236.07     17.41 o 
  -7   2   9       66.92       53.10      7.92 o 
  -6   2   9      219.23      204.47     15.84 o 
  -5   2   9       75.35       73.06      5.92 o 
  -4   2   9       65.12       76.73      7.54 o 
  -3   2   9       95.15       94.73      7.38 o 
  -2   2   9      111.32      102.18      7.81 o 
  -1   2   9      476.75      558.52     28.72 o 
   0   2   9       78.22       72.83      8.10 o 
   1   2   9       65.81       75.36      7.09 o 
   2   2   9      215.49      228.25     13.70 o 
   3   2   9       44.22       44.31      7.03 o 
   4   2   9      577.88      499.77     44.27 o 
   5   2   9       33.69       46.96      6.59 o 
   6   2   9      152.45      148.29     12.27 o 
   7   2   9        2.08        8.58      6.71 o 
   8   2   9        0.98        1.70     11.32 o 
   9   2   9        8.69       13.96      8.40 o 
  10   2   9       31.72       39.72     14.52 o 
  11   2   9       31.23       20.66     10.45 o 
  12   2   9        3.19       14.27     10.19 o 
  13   2   9       31.13       70.47     16.39 o 
  14   2   9        0.61       -5.89     10.92 o 
 -15   3   9       28.50       35.07     17.83 o 
 -14   3   9       15.01       21.63     27.59 o 
 -13   3   9        0.49       14.76     18.58 o 
 -12   3   9        0.76       23.03     11.44 o 
 -11   3   9        4.28        9.57      7.12 o 
 -10   3   9        0.18       10.45      6.35 o 
  -9   3   9        0.73        4.87      6.37 o 
  -8   3   9       26.45       26.40      6.85 o 
  -7   3   9      112.73      121.91     14.59 o 
  -6   3   9        5.77       10.76      6.33 o 
  -5   3   9       13.67       20.15      6.51 o 
  -4   3   9        3.88       12.48      8.38 o 
  -3   3   9       33.20       34.70      6.29 o 
  -2   3   9        0.13       18.50      5.54 o 
  -1   3   9       39.66       27.80      7.21 o 
   0   3   9       22.73       40.57      6.89 o 
   1   3   9       92.15       90.07      7.46 o 
   2   3   9        6.96       21.43      4.44 o 
   3   3   9       24.06       38.94      7.51 o 
   4   3   9      605.53      562.61     44.59 o 
   5   3   9        1.62        4.36      4.76 o 
   6   3   9      280.97      240.32     19.52 o 
   7   3   9       11.73       34.10     10.01 o 
   8   3   9        4.03        2.93      9.56 o 
   9   3   9        0.00       -4.38      7.24 o 
  10   3   9        0.03       -6.40      8.42 o 
  11   3   9        1.29        2.62     10.07 o 
  12   3   9        0.01       -4.43      9.91 o 
  13   3   9       10.85       37.10     14.83 o 
  14   3   9       19.33       30.82     14.79 o 
 -14   4   9        1.20       11.93     13.06 o 
 -13   4   9        1.39        4.32     12.03 o 
 -12   4   9        3.61        0.69      8.47 o 
 -11   4   9       31.05       23.16     10.12 o 
 -10   4   9        0.69       -2.65      5.28 o 
  -9   4   9      123.61      131.89     16.14 o 
  -8   4   9       65.44      105.30     19.91 o 
  -7   4   9        1.68        4.90      5.48 o 
  -6   4   9        0.00        1.08      4.96 o 
  -5   4   9      195.25      185.70     13.68 o 
  -4   4   9        1.01       10.58      5.28 o 
  -3   4   9       59.25       57.91      7.23 o 
  -2   4   9        0.45        3.09      5.28 o 
  -1   4   9        0.38        3.63      3.62 o 
   0   4   9       43.14       41.64      7.41 o 
   1   4   9        4.86        6.55      8.62 o 
   2   4   9      663.10      668.40     34.58 o 
   3   4   9       40.94       30.60      4.89 o 
   4   4   9      562.50      550.90     48.23 o 
   5   4   9       35.18       28.57     12.70 o 
   6   4   9        1.22        6.53      5.40 o 
   7   4   9       13.55       13.99      6.82 o 
   8   4   9        5.54       14.67      8.39 o 
   9   4   9        5.88       -6.16      8.67 o 
  10   4   9       47.53       52.70     17.46 o 
  11   4   9       12.94        9.54     11.06 o 
  12   4   9        1.74       -1.43     12.36 o 
  13   4   9        5.13        6.16     11.08 o 
 -14   5   9        9.02       24.06     15.26 o 
 -13   5   9       14.78       44.77     29.44 o 
 -12   5   9       10.67       14.41      8.83 o 
 -11   5   9       65.87       66.31     14.85 o 
 -10   5   9        0.83       -7.29      7.29 o 
  -9   5   9        0.04       -2.86      6.53 o 
  -8   5   9        0.09        9.11      6.92 o 
  -7   5   9        0.23       13.51      9.48 o 
  -6   5   9        0.53        8.98      7.76 o 
  -5   5   9       34.76       40.15      8.10 o 
  -4   5   9       52.67       51.67      9.78 o 
  -3   5   9       26.60       55.11      9.73 o 
  -2   5   9       24.32       31.63      8.01 o 
  -1   5   9      262.86      237.01     17.67 o 
   0   5   9      132.78      112.45     11.86 o 
   1   5   9       19.46       35.01      9.23 o 
   2   5   9        9.73       17.67      5.37 o 
   3   5   9       84.17       79.32      7.89 o 
   4   5   9       83.53       60.22      6.82 o 
   5   5   9        8.24       11.21      6.04 o 
   6   5   9       60.43       46.83      9.56 o 
   7   5   9       30.60       12.15     10.82 o 
   8   5   9       73.83       64.75     13.17 o 
   9   5   9       16.17       13.08      9.65 o 
  10   5   9        6.52       -9.44     10.10 o 
  11   5   9       19.49       10.01     10.21 o 
  12   5   9       54.48       23.87     13.24 o 
  13   5   9       15.08        8.87     10.96 o 
 -13   6   9        0.35       -0.65     10.69 o 
 -12   6   9        0.00        7.60      8.45 o 
 -11   6   9        8.01        2.41      7.53 o 
 -10   6   9       23.46       20.46      9.65 o 
  -9   6   9        1.99       17.94      9.84 o 
  -8   6   9       14.37       24.88      9.69 o 
  -7   6   9       17.73       19.36      8.42 o 
  -6   6   9      228.36      229.27     23.63 o 
  -5   6   9      146.16      251.58     74.56 o 
  -4   6   9        2.50       -8.76      9.78 o 
  -3   6   9        8.96        5.05      9.96 o 
  -2   6   9       61.77       55.16      7.05 o 
  -1   6   9      136.86      132.63     14.18 o 
   0   6   9        6.51       -3.18      6.59 o 
   1   6   9       81.38       72.55      9.07 o 
   2   6   9      171.26      167.28     17.50 o 
   3   6   9      134.33      149.72     11.85 o 
   4   6   9       39.45       44.87      6.38 o 
   5   6   9       15.65       34.24      8.15 o 
   6   6   9        2.36        7.37      7.62 o 
   7   6   9        7.35       15.31      8.03 o 
   8   6   9       18.58       17.76      9.25 o 
   9   6   9        1.45       -0.82      8.86 o 
  10   6   9        2.14       10.27      9.99 o 
  11   6   9        1.88        5.56     10.91 o 
  12   6   9       19.63       39.41     18.15 o 
 -12   7   9       17.40       13.50     11.40 o 
 -11   7   9        8.96       10.94      9.60 o 
 -10   7   9        7.82       15.69     10.10 o 
  -9   7   9        0.51       -2.16      8.01 o 
  -8   7   9        1.55       11.68      9.03 o 
  -7   7   9        0.08       -5.79      7.59 o 
  -6   7   9        2.42        0.28      7.20 o 
  -5   7   9        0.32        0.15      9.13 o 
  -4   7   9        0.11       -3.86      6.37 o 
  -3   7   9        1.90        3.04      8.28 o 
  -2   7   9       76.75       91.64     14.54 o 
  -1   7   9       50.14       68.13      9.76 o 
   0   7   9      307.81      303.22     31.44 o 
   1   7   9      132.80      139.48     14.41 o 
   2   7   9        0.86        9.16      9.88 o 
   3   7   9       11.61       31.91     10.87 o 
   4   7   9        1.12       15.52      8.09 o 
   5   7   9        5.72       15.78      7.97 o 
   6   7   9       48.15       40.68      8.46 o 
   7   7   9        5.05        6.25      6.95 o 
   8   7   9       32.45       17.92      8.63 o 
   9   7   9       12.36       10.76     14.69 o 
  10   7   9       18.43       55.58     23.48 o 
  11   7   9       12.50        4.36     11.66 o 
  12   7   9        2.12       11.69     16.19 o 
 -11   8   9        1.68        0.38     10.19 o 
 -10   8   9        5.38        6.44      9.15 o 
  -9   8   9        0.49      -10.83     10.83 o 
  -8   8   9       10.21        7.33      9.55 o 
  -7   8   9        5.12        8.40      8.99 o 
  -6   8   9        0.86        4.25      8.29 o 
  -5   8   9       10.58       21.31     10.38 o 
  -4   8   9       27.11       43.58     16.12 o 
  -3   8   9       54.48       73.56     12.96 o 
  -2   8   9       12.88       26.72     10.22 o 
  -1   8   9       10.03       12.75     10.64 o 
   0   8   9       21.34       21.99     14.51 o 
   1   8   9       24.70       24.24      9.10 o 
   2   8   9        8.18       12.69      7.84 o 
   3   8   9        0.01        0.50     12.31 o 
   4   8   9       11.67       21.78     11.41 o 
   5   8   9       14.10        8.54      9.33 o 
   6   8   9        2.65        1.69      8.44 o 
   7   8   9        8.69       -8.30      8.30 o 
   8   8   9        0.13        2.77      8.87 o 
   9   8   9        0.23      -11.52     11.52 o 
  10   8   9        0.04      -14.02     14.02 o 
  11   8   9        0.24       24.18     17.83 o 
 -10   9   9       11.85        1.52      9.40 o 
  -9   9   9        3.04        1.74     10.63 o 
  -8   9   9        3.48        2.57     14.46 o 
  -7   9   9        0.23       -8.44      9.35 o 
  -6   9   9        6.99        1.47      8.47 o 
  -5   9   9       34.43       11.30     10.19 o 
  -4   9   9        7.10       18.08     11.59 o 
  -3   9   9       54.54       51.72     15.16 o 
  -2   9   9       10.92       13.65     13.08 o 
  -1   9   9        3.87       14.78     11.00 o 
   0   9   9       15.89       28.92     13.25 o 
   1   9   9       73.04       70.50     13.19 o 
   2   9   9      243.46      220.14     23.54 o 
   3   9   9        0.07       -8.16      8.16 o 
   4   9   9       17.19        8.64     10.32 o 
   5   9   9        0.09        4.87      9.83 o 
   6   9   9       10.99        3.20      9.73 o 
   7   9   9       58.42       72.60     18.04 o 
   8   9   9        6.95       17.61     12.44 o 
   9   9   9        0.14       14.14     14.08 o 
  -9  10   9        0.01        4.53     10.85 o 
  -8  10   9        8.85      -11.44     11.44 o 
  -7  10   9        9.42        1.84     11.30 o 
  -6  10   9       19.79       25.51     14.51 o 
  -5  10   9        0.12       11.67     11.32 o 
  -4  10   9        1.73        1.52     10.44 o 
  -3  10   9        2.35        4.41     13.11 o 
  -2  10   9        1.35       26.59     14.19 o 
  -1  10   9        1.61      -12.11     12.11 o 
   0  10   9       13.07       26.97     22.02 o 
   1  10   9        4.14       10.90     19.85 o 
   2  10   9       52.11       48.74     13.04 o 
   3  10   9        0.05        1.51      9.99 o 
   4  10   9        5.63       22.49     11.95 o 
   5  10   9       28.55       45.79     21.00 o 
   6  10   9        0.97       18.30     12.62 o 
   7  10   9        5.02        2.96     11.25 o 
   8  10   9        2.99        0.44     13.88 o 
  -7  11   9        2.20        7.43     12.90 o 
  -6  11   9        3.61       -6.70     12.70 o 
  -5  11   9       13.78       33.85     14.54 o 
  -4  11   9        6.60       10.18     11.78 o 
  -3  11   9        8.47       23.02     13.29 o 
  -2  11   9        5.80        3.40     10.78 o 
  -1  11   9       29.88       34.61     23.99 o 
   0  11   9       11.65        2.31     10.23 o 
   1  11   9        0.24       11.97     11.61 o 
   2  11   9        1.87       24.75     15.76 o 
   3  11   9       34.52       53.10     19.80 o 
   4  11   9        5.30       13.02     18.05 o 
   5  11   9        0.01        4.22     12.76 o 
   6  11   9        3.11        1.67     10.97 o 
  -4  12   9        3.07        7.58     14.95 o 
  -3  12   9        0.22        1.86     12.52 o 
  -2  12   9        0.18        0.76     15.31 o 
  -1  12   9        0.49       -3.16     13.31 o 
   0  12   9        0.75       30.33     16.19 o 
   1  12   9        1.69       -4.68     27.64 o 
   2  12   9        0.07       12.46     15.47 o 
   3  12   9        0.09        8.35     17.25 o 
 -14   0  10       14.21        6.17     13.10 o 
 -13   0  10        0.03        5.48     12.02 o 
 -12   0  10        0.01        8.14     13.76 o 
 -11   0  10       29.02       47.56     17.90 o 
 -10   0  10        0.47       -6.59     15.97 o 
  -9   0  10        8.21       -8.66     14.67 o 
  -8   0  10      151.15      195.39     29.47 o 
  -7   0  10      253.31      232.80     46.18 o 
  -6   0  10      489.01      391.14     58.06 o 
  -5   0  10      197.85      177.27     17.84 o 
  -4   0  10       32.01       45.64     18.57 o 
  -3   0  10      241.00      243.68     25.28 o 
  -2   0  10       83.74       87.73     13.95 o 
  -1   0  10      248.99      242.08     22.51 o 
   0   0  10      402.02      403.36     34.25 o 
   1   0  10       60.81       73.01     14.15 o 
   2   0  10        5.71       21.50     13.06 o 
   3   0  10       41.39       43.51     11.15 o 
   4   0  10       13.34       21.79      5.99 o 
   5   0  10       83.70       85.41     16.86 o 
   6   0  10      398.88      311.25     59.58 o 
   7   0  10       42.53       90.56     23.33 o 
   8   0  10       75.16       98.57     25.23 o 
   9   0  10       30.88       55.83     21.09 o 
  10   0  10        2.72       -3.11     12.93 o 
  11   0  10       53.93       87.60     25.25 o 
  12   0  10       60.82       69.74     26.94 o 
  13   0  10        5.56       17.45     17.76 o 
 -14   1  10        1.26       15.40     12.95 o 
 -13   1  10       31.43       39.87     21.03 o 
 -12   1  10       20.68       22.41     11.85 o 
 -11   1  10        3.30       -4.79      7.71 o 
 -10   1  10        9.29       18.49      9.10 o 
  -9   1  10        1.50       12.08      8.79 o 
  -8   1  10      208.81      218.37     17.35 o 
  -7   1  10      351.67      333.51     24.71 o 
  -6   1  10      107.04       82.36     10.97 o 
  -5   1  10       92.77       96.35      8.28 o 
  -4   1  10       16.30       26.26      5.63 o 
  -3   1  10        1.84        4.30      4.15 o 
  -2   1  10       50.59       52.48      6.67 o 
  -1   1  10      265.02      269.46     17.84 o 
   0   1  10      396.87      427.59     26.38 o 
   1   1  10      316.01      363.48     20.60 o 
   2   1  10      188.09      212.09     16.85 o 
   3   1  10       40.03       46.41      6.12 o 
   4   1  10        1.74        5.65      6.42 o 
   5   1  10       78.33       55.33     10.87 o 
   6   1  10      369.93      394.62     51.36 o 
   7   1  10      162.28      184.55     34.05 o 
   8   1  10       20.06       17.68      9.82 o 
   9   1  10       47.24       27.13     13.71 o 
  10   1  10       43.95       42.98     12.48 o 
  11   1  10       24.42       16.64     10.62 o 
  12   1  10       45.88       55.34     22.96 o 
  13   1  10       14.62       27.05     16.43 o 
 -14   2  10        1.25       -9.54     12.89 o 
 -13   2  10        6.52       12.49     10.99 o 
 -12   2  10        7.69        9.95      9.48 o 
 -11   2  10       12.12        4.36      7.68 o 
 -10   2  10        4.30       -0.99      5.20 o 
  -9   2  10      116.61      106.09     13.34 o 
  -8   2  10        7.22       10.09      5.43 o 
  -7   2  10      191.10      171.58     15.56 o 
  -6   2  10      153.17      163.56     14.65 o 
  -5   2  10       98.26       91.45     10.59 o 
  -4   2  10        1.97       12.75      5.63 o 
  -3   2  10       15.81        9.51      7.89 o 
  -2   2  10        1.93       -3.12      3.80 o 
  -1   2  10       63.59       67.11      7.60 o 
   0   2  10       32.44       39.00      5.80 o 
   1   2  10        8.60       18.85      5.19 o 
   2   2  10        0.68        9.72      4.74 o 
   3   2  10       94.46       94.26     12.66 o 
   4   2  10      890.53      958.78     60.63 o 
   5   2  10      243.90      236.09     18.84 o 
   6   2  10      194.10      144.68     17.60 o 
   7   2  10        5.10       10.75      8.12 o 
   8   2  10        4.47       -2.18      6.98 o 
   9   2  10        3.81       -1.91      8.21 o 
  10   2  10       49.40       28.37     12.12 o 
  11   2  10        0.60        0.26     10.83 o 
  12   2  10        0.08        1.24      8.95 o 
  13   2  10        4.36       38.27     14.76 o 
 -14   3  10       10.81       19.48     19.17 o 
 -13   3  10        3.43        8.51     10.45 o 
 -12   3  10        1.47        9.35     14.92 o 
 -11   3  10       12.95       22.60      8.68 o 
 -10   3  10       76.32       74.24     11.32 o 
  -9   3  10       17.06       17.89      6.82 o 
  -8   3  10        3.72        3.11      7.23 o 
  -7   3  10        2.95        5.49      6.35 o 
  -6   3  10       59.71       50.66      8.31 o 
  -5   3  10       19.81       22.46      7.11 o 
  -4   3  10      115.50      111.70     12.22 o 
  -3   3  10       30.66       49.17      6.88 o 
  -2   3  10       88.44       82.87      8.40 o 
  -1   3  10      133.52      136.58     12.24 o 
   0   3  10        3.55        2.41      9.59 o 
   1   3  10      542.78      522.55     28.52 o 
   2   3  10      359.93      348.65     20.43 o 
   3   3  10       42.39       33.20      5.54 o 
   4   3  10        7.07       13.04      5.87 o 
   5   3  10       75.80       72.44      9.26 o 
   6   3  10        0.09       19.72      6.46 o 
   7   3  10       37.49       61.43     13.97 o 
   8   3  10       42.77       71.59     13.40 o 
   9   3  10        0.98        4.88      8.01 o 
  10   3  10        1.59       10.54      9.11 o 
  11   3  10        9.42       18.99     10.62 o 
  12   3  10        6.19        4.32     10.36 o 
  13   3  10        1.05       12.82     11.29 o 
 -13   4  10        4.24       -8.60     11.48 o 
 -12   4  10       73.88       83.66     20.49 o 
 -11   4  10       23.04       10.44      8.09 o 
 -10   4  10        0.23        3.29      7.86 o 
  -9   4  10       32.75       15.54      7.90 o 
  -8   4  10       22.66       39.40     12.42 o 
  -7   4  10       48.90       52.68      9.10 o 
  -6   4  10        1.47       13.95      6.01 o 
  -5   4  10       94.22       75.71     10.78 o 
  -4   4  10      958.84     1036.65     68.91 o 
  -3   4  10      562.75      485.90     26.38 o 
  -2   4  10       68.36       61.47      9.24 o 
  -1   4  10        6.51        5.23      5.06 o 
   0   4  10       66.42       52.95      6.68 o 
   1   4  10       21.66       24.38      5.11 o 
   2   4  10      316.66      342.36     21.44 o 
   3   4  10      159.57      157.06     17.23 o 
   4   4  10      366.07      360.94     28.86 o 
   5   4  10        6.89       17.53     10.11 o 
   6   4  10        6.16        0.70      5.63 o 
   7   4  10        3.51       -4.80     11.98 o 
   8   4  10        2.85        4.18      8.36 o 
   9   4  10        3.96       -4.88     11.74 o 
  10   4  10        1.18       10.22     10.48 o 
  11   4  10        0.15       21.41     12.63 o 
  12   4  10        1.62        0.39     10.35 o 
  13   4  10        2.60       -7.81     13.69 o 
 -13   5  10        8.92       20.07     15.03 o 
 -12   5  10        7.09        8.78     11.00 o 
 -11   5  10        2.65        0.75      9.18 o 
 -10   5  10        9.32       10.42      8.32 o 
  -9   5  10       14.57       18.54      8.78 o 
  -8   5  10        0.27       -0.62      6.67 o 
  -7   5  10        6.08       17.60      9.33 o 
  -6   5  10        1.54        7.32      8.33 o 
  -5   5  10        9.12        5.47      7.69 o 
  -4   5  10      116.88      133.92     16.54 o 
  -3   5  10      117.06      122.50     15.20 o 
  -2   5  10        0.70        7.67      8.79 o 
  -1   5  10        5.24        4.31      5.31 o 
   0   5  10       27.13       44.32      6.29 o 
   1   5  10       43.08       48.11      6.70 o 
   2   5  10       49.65       47.06      7.12 o 
   3   5  10      196.13      156.04     14.19 o 
   4   5  10        0.02        6.69      9.05 o 
   5   5  10        7.79       14.23      6.72 o 
   6   5  10      143.49      136.14     16.54 o 
   7   5  10       61.03       78.64     12.89 o 
   8   5  10       18.82        6.64      8.65 o 
   9   5  10        2.23       13.87     10.08 o 
  10   5  10       16.74        9.67     12.91 o 
  11   5  10        1.52        3.87     11.30 o 
  12   5  10        0.47       15.69     12.66 o 
 -12   6  10       18.23       10.41     10.60 o 
 -11   6  10       13.23       25.03     11.71 o 
 -10   6  10       25.42       22.45     10.18 o 
  -9   6  10        0.03       10.27      9.84 o 
  -8   6  10        0.50       -0.52      7.31 o 
  -7   6  10        6.41        1.30      7.03 o 
  -6   6  10       39.05       32.54     11.06 o 
  -5   6  10      152.66      131.35     17.03 o 
  -4   6  10       50.33       59.06     11.78 o 
  -3   6  10       56.65       49.61     11.81 o 
  -2   6  10      100.62      109.03     15.00 o 
  -1   6  10      157.13      158.28     16.02 o 
   0   6  10       75.89       97.88     14.75 o 
   1   6  10        2.69       13.38      6.91 o 
   2   6  10       26.90       23.96      8.62 o 
   3   6  10        0.82       -4.60      4.60 o 
   4   6  10       61.98       55.70      9.20 o 
   5   6  10        6.92        4.38      8.18 o 
   6   6  10        1.24        5.42      6.87 o 
   7   6  10        0.05        5.05      7.53 o 
   8   6  10        0.14      -10.27     10.27 o 
   9   6  10        2.05       13.89     12.24 o 
  10   6  10        3.56       39.68     18.42 o 
  11   6  10        6.49       15.12     12.45 o 
 -12   7  10        1.25       -8.89     10.99 o 
 -11   7  10        5.73        3.22      8.87 o 
 -10   7  10       38.39       35.95     13.27 o 
  -9   7  10        0.03       -1.30      9.34 o 
  -8   7  10        1.51       26.09     10.44 o 
  -7   7  10        1.01        1.27      8.99 o 
  -6   7  10        0.47       16.01      9.42 o 
  -5   7  10       50.65       37.80     11.56 o 
  -4   7  10       22.55       44.22     12.10 o 
  -3   7  10      123.71      139.30     20.52 o 
  -2   7  10       57.13       54.04     12.17 o 
  -1   7  10        0.08       -0.37      8.56 o 
   0   7  10        0.70       -6.90      6.90 o 
   1   7  10      115.16      114.83     14.29 o 
   2   7  10       76.97       88.15     11.99 o 
   3   7  10      197.56      208.05     19.88 o 
   4   7  10       95.52       80.74     14.52 o 
   5   7  10        6.46       16.50      8.55 o 
   6   7  10        6.24       -2.03      7.47 o 
   7   7  10        1.59        8.25      8.51 o 
   8   7  10       14.73       14.00     11.87 o 
   9   7  10       21.78       11.85     12.34 o 
  10   7  10       14.88       31.94     16.04 o 
  11   7  10        7.18        4.39     12.65 o 
 -11   8  10        4.57       -4.27     11.05 o 
 -10   8  10        0.38        3.12      9.60 o 
  -9   8  10       24.53       22.91     17.52 o 
  -8   8  10       31.22       27.94     12.04 o 
  -7   8  10       11.41        7.60      9.34 o 
  -6   8  10        1.25       -1.45      9.71 o 
  -5   8  10        9.38       14.32      9.53 o 
  -4   8  10       66.24       73.63     17.57 o 
  -3   8  10       18.54       11.33      8.87 o 
  -2   8  10       20.33       13.78      9.80 o 
  -1   8  10       10.59       42.04     15.04 o 
   0   8  10       13.63       20.87      9.41 o 
   1   8  10        6.86       22.51      9.08 o 
   2   8  10        0.00       -3.41      6.89 o 
   3   8  10       44.52       66.31     14.93 o 
   4   8  10        0.25       -3.22      8.24 o 
   5   8  10        0.23       11.92      8.97 o 
   6   8  10        1.09        8.53      8.78 o 
   7   8  10        5.13        7.21      7.92 o 
   8   8  10       48.80       19.22     14.93 o 
   9   8  10       29.72       15.84     15.79 o 
  10   8  10        0.04       18.32     21.68 o 
  -9   9  10       14.30       22.94     13.84 o 
  -8   9  10        6.12       35.58     15.78 o 
  -7   9  10       14.34       24.29     12.45 o 
  -6   9  10        5.37       19.78     11.93 o 
  -5   9  10       25.19       20.07     12.24 o 
  -4   9  10        0.89        1.84     10.70 o 
  -3   9  10        0.04       13.72     10.99 o 
  -2   9  10       20.75       44.11     20.74 o 
  -1   9  10        3.10       -6.28      9.78 o 
   0   9  10        1.63       -7.14      9.94 o 
   1   9  10        0.18       -3.16      9.48 o 
   2   9  10        4.95       18.50     10.06 o 
   3   9  10        3.08       -0.87      8.11 o 
   4   9  10        0.15       -1.68      8.22 o 
   5   9  10        1.49        6.71      9.46 o 
   6   9  10        1.22        4.68      9.77 o 
   7   9  10        2.04       10.34     12.31 o 
   8   9  10        7.24       14.59     14.92 o 
  -8  10  10        0.01       15.22     14.71 o 
  -7  10  10        2.27       11.13     13.06 o 
  -6  10  10        1.79       11.73     12.47 o 
  -5  10  10        0.20        1.40     11.12 o 
  -4  10  10        1.40       29.19     14.42 o 
  -3  10  10        0.01       16.36     12.85 o 
  -2  10  10        4.89       25.70     13.87 o 
  -1  10  10        4.51       17.99     16.31 o 
   0  10  10        6.02       30.55     23.63 o 
   1  10  10       22.96       22.53     13.01 o 
   2  10  10        0.02        6.34     14.18 o 
   3  10  10       24.37       19.59     15.26 o 
   4  10  10       16.54       37.14     15.70 o 
   5  10  10        7.98       -3.74     11.33 o 
   6  10  10        6.51       10.01     13.51 o 
   7  10  10       16.53       18.65     15.19 o 
  -5  11  10        4.19       28.85     17.39 o 
  -4  11  10        0.04        2.16     10.51 o 
  -3  11  10        0.04       -1.43     11.85 o 
  -2  11  10       34.91       31.59     15.93 o 
  -1  11  10       25.98       42.66     16.59 o 
   0  11  10        0.75       16.89     13.07 o 
   1  11  10       32.32       15.69     17.39 o 
   2  11  10        1.18      -16.93     16.93 o 
   3  11  10       19.43        7.11     16.48 o 
   4  11  10        5.90      -16.81     16.81 o 
 -13   1  11        3.79       28.07     12.82 o 
 -12   1  11        0.13       -5.00      9.33 o 
 -11   1  11        7.58       13.47      9.36 o 
 -10   1  11       44.29       21.73     11.90 o 
  -9   1  11        0.15       -4.27     10.20 o 
  -8   1  11        1.23       -1.25      6.05 o 
  -7   1  11       34.47       54.37      9.09 o 
  -6   1  11       99.89      132.74     17.76 o 
  -5   1  11        5.05        8.56      6.26 o 
  -4   1  11      187.81      192.18     14.94 o 
  -3   1  11       96.38       72.74     13.02 o 
  -2   1  11        0.50        5.61      5.70 o 
  -1   1  11       71.86       74.24      8.67 o 
   0   1  11      129.04      142.69     12.40 o 
   1   1  11      106.54      106.24     14.76 o 
   2   1  11      116.71      118.88      9.86 o 
   3   1  11      189.02      178.05     15.97 o 
   4   1  11      461.67      446.39     32.62 o 
   5   1  11       18.96        6.70     11.50 o 
   6   1  11       89.66      105.62     16.36 o 
   7   1  11        3.39       27.69     11.19 o 
   8   1  11        5.28       21.47     10.37 o 
   9   1  11        4.93        7.37     10.15 o 
  10   1  11        7.80        6.21      9.25 o 
  11   1  11       38.91       52.10     15.83 o 
  12   1  11        0.25       22.96     12.29 o 
 -13   2  11        7.65        7.32     12.73 o 
 -12   2  11        2.29        4.40      9.37 o 
 -11   2  11        2.59        1.15      8.15 o 
 -10   2  11        1.02       -0.52      7.57 o 
  -9   2  11       58.72       75.94     15.02 o 
  -8   2  11       99.49      120.85     14.72 o 
  -7   2  11       18.13       13.61      6.44 o 
  -6   2  11      244.42      280.24     22.87 o 
  -5   2  11        5.01        4.59      6.35 o 
  -4   2  11      138.61      147.69     16.44 o 
  -3   2  11      255.17      242.17     16.68 o 
  -2   2  11      174.36      184.71     16.10 o 
  -1   2  11       87.83       81.03      9.15 o 
   0   2  11        4.05       -0.26      4.80 o 
   1   2  11       35.67       45.70      7.36 o 
   2   2  11        8.38       16.87      5.92 o 
   3   2  11       20.39       28.84      5.61 o 
   4   2  11      893.90      995.83     68.95 o 
   5   2  11       73.27       86.59     14.87 o 
   6   2  11       38.25       47.69     14.09 o 
   7   2  11       47.36       44.46     13.97 o 
   8   2  11        0.00        5.36      8.24 o 
   9   2  11        2.92        4.78      8.47 o 
  10   2  11        2.18       15.49     11.92 o 
  11   2  11       14.44       26.13     13.76 o 
  12   2  11        1.51       -5.70     10.68 o 
 -13   3  11        2.96       12.37     11.34 o 
 -12   3  11        0.16       -7.43     12.22 o 
 -11   3  11       12.35       21.00     11.94 o 
 -10   3  11       34.84       28.76     15.81 o 
  -9   3  11       74.84       91.29     12.93 o 
  -8   3  11        4.10        1.35      5.98 o 
  -7   3  11        2.51        9.19      6.94 o 
  -6   3  11       28.65       36.05      8.37 o 
  -5   3  11       16.12       21.33      7.21 o 
  -4   3  11        4.67       19.64     10.93 o 
  -3   3  11        2.22        6.05      6.23 o 
  -2   3  11        0.27        1.63      4.27 o 
  -1   3  11        2.67        6.12      4.94 o 
   0   3  11       25.70       33.82      6.82 o 
   1   3  11       88.98       85.10      9.30 o 
   2   3  11       27.01       33.49      6.55 o 
   3   3  11       30.13       26.52      5.68 o 
   4   3  11      259.75      239.07     32.68 o 
   5   3  11        9.41       -0.41      6.00 o 
   6   3  11        5.01        8.18     10.23 o 
   7   3  11       11.52        3.91     10.43 o 
   8   3  11       93.25       96.95     17.94 o 
   9   3  11       45.39       46.38     13.80 o 
  10   3  11       11.59       11.22      9.94 o 
  11   3  11       32.45       34.44     15.21 o 
  12   3  11        5.14        9.99     12.28 o 
 -13   4  11        8.40       21.11     13.97 o 
 -12   4  11        3.70       -6.77     11.58 o 
 -11   4  11        0.01       -8.22     10.24 o 
 -10   4  11        2.67        6.30      8.30 o 
  -9   4  11        2.38        7.64      8.54 o 
  -8   4  11        1.02        2.51      6.78 o 
  -7   4  11        0.03        7.35      8.22 o 
  -6   4  11      104.55      106.77     15.72 o 
  -5   4  11       10.34       17.75      8.69 o 
  -4   4  11      130.19      152.30     15.61 o 
  -3   4  11       61.06       72.63     11.14 o 
  -2   4  11       43.74       46.68      7.02 o 
  -1   4  11        4.24       10.87      5.95 o 
   0   4  11       57.35       65.32      8.54 o 
   1   4  11        3.48       13.50      5.17 o 
   2   4  11      693.71      629.55     38.72 o 
   3   4  11       32.76       25.28      9.57 o 
   4   4  11       25.66       23.04      8.91 o 
   5   4  11       27.30       20.50      8.35 o 
   6   4  11        9.07       -1.41      6.94 o 
   7   4  11       28.58       47.26     11.24 o 
   8   4  11        7.80        5.68      9.48 o 
   9   4  11        1.71        4.46      9.08 o 
  10   4  11       27.82       10.30     10.80 o 
  11   4  11       16.12       16.52     13.20 o 
  12   4  11        0.48       11.22     12.72 o 
 -12   5  11       17.03       42.14     17.93 o 
 -11   5  11        3.48       19.28     12.46 o 
 -10   5  11        1.71       17.02      9.86 o 
  -9   5  11       18.50       42.53     21.32 o 
  -8   5  11       57.97       68.89     16.84 o 
  -7   5  11       32.93       39.72     12.77 o 
  -6   5  11       13.91       22.90     11.42 o 
  -5   5  11        2.52       18.93     10.94 o 
  -4   5  11       44.43       35.88     14.45 o 
  -3   5  11       12.50       14.18      7.93 o 
  -2   5  11      136.30      121.62     16.36 o 
  -1   5  11        2.32        7.24      6.28 o 
   0   5  11      128.75      117.69     13.93 o 
   1   5  11       23.35       29.06      6.44 o 
   2   5  11       29.83       22.31      6.07 o 
   3   5  11       17.70       27.18      7.93 o 
   4   5  11       10.12       10.76      7.13 o 
   5   5  11        9.79       16.06      7.38 o 
   6   5  11       73.28       48.19     15.50 o 
   7   5  11        2.57        3.74      8.48 o 
   8   5  11       11.34       16.52     11.34 o 
   9   5  11        0.00       -2.53     10.26 o 
  10   5  11        8.47       13.54     11.25 o 
  11   5  11        4.39       19.16     14.29 o 
 -11   6  11        8.09        4.32      9.59 o 
 -10   6  11       39.29       13.45     10.71 o 
  -9   6  11       35.87       56.69     15.70 o 
  -8   6  11        0.03       13.83      9.97 o 
  -7   6  11        1.04        6.33      9.79 o 
  -6   6  11        6.82       12.35     10.09 o 
  -5   6  11        4.31       18.49      9.22 o 
  -4   6  11       91.10       93.90     16.11 o 
  -3   6  11       32.43       32.55     10.68 o 
  -2   6  11      210.07      189.11     21.66 o 
  -1   6  11       71.48       85.21     12.32 o 
   0   6  11       32.89       44.58     10.85 o 
   1   6  11        3.78       -4.39      5.86 o 
   2   6  11       69.75       57.30     10.13 o 
   3   6  11        0.34       11.63      9.47 o 
   4   6  11        0.31       10.19      8.43 o 
   5   6  11       26.32       19.97      7.84 o 
   6   6  11        4.30        6.24      6.86 o 
   7   6  11       13.44       15.60      9.33 o 
   8   6  11       14.46       16.08     13.76 o 
   9   6  11        0.07        3.65     10.25 o 
  10   6  11       22.74       15.34     16.80 o 
 -10   7  11        3.31       -1.59      9.54 o 
  -9   7  11        0.79        9.76      9.91 o 
  -8   7  11        3.59       10.40     12.09 o 
  -7   7  11       42.92       55.27     14.97 o 
  -6   7  11       32.18       38.56     14.41 o 
  -5   7  11        5.13       -0.22      7.93 o 
  -4   7  11        2.85       -5.25      8.47 o 
  -3   7  11       33.60       17.03      9.31 o 
  -2   7  11       16.16       -3.06      7.90 o 
  -1   7  11       32.89       16.10      9.86 o 
   0   7  11        2.24        3.73      6.12 o 
   1   7  11        0.56       -1.40      6.97 o 
   2   7  11        7.92       10.07      7.21 o 
   3   7  11        2.02        3.99      7.04 o 
   4   7  11        2.39        4.10      8.21 o 
   5   7  11        0.04        0.61      7.08 o 
   6   7  11       38.09       14.87     10.49 o 
   7   7  11       24.00        7.95     13.26 o 
   8   7  11        0.42        9.38     11.24 o 
   9   7  11        2.25       -7.19     11.88 o 
  -9   8  11        4.84        8.16     10.89 o 
  -8   8  11        8.42        1.36      9.08 o 
  -7   8  11        0.05       -7.75     10.41 o 
  -6   8  11        1.43        1.66      8.79 o 
  -5   8  11       26.61       51.12     15.51 o 
  -4   8  11        1.24      -10.80     10.80 o 
  -3   8  11        0.47       18.52     10.42 o 
  -2   8  11       11.56        7.54     11.11 o 
  -1   8  11       12.62       19.27     10.71 o 
   0   8  11        0.80       10.75     10.94 o 
   1   8  11        6.70       14.96     10.97 o 
   2   8  11       40.09       37.53     12.25 o 
   3   8  11        7.71        1.22     10.99 o 
   4   8  11        0.96        5.21      9.34 o 
   5   8  11        0.07        3.18     10.40 o 
   6   8  11        0.50        9.80     10.13 o 
   7   8  11        3.21       -3.61     12.32 o 
   8   8  11       10.37       15.25     15.14 o 
  -8   9  11        0.07        6.97     12.65 o 
  -7   9  11        1.49        5.06     11.54 o 
  -6   9  11        0.05        4.94     11.16 o 
  -5   9  11        0.04       -6.11     12.50 o 
  -4   9  11        2.41       10.73     10.73 o 
  -3   9  11        8.33       14.69     10.23 o 
  -2   9  11        0.16        7.79     16.16 o 
  -1   9  11       10.15       30.84     16.62 o 
   0   9  11       43.02       21.08     11.78 o 
   1   9  11        3.64       -8.50     10.37 o 
   2   9  11       11.45       27.88     16.84 o 
   3   9  11       24.00       38.26     13.73 o 
   4   9  11       42.78       37.19     15.43 o 
   5   9  11       84.95       87.73     22.50 o 
   6   9  11       36.44       20.93     22.82 o 
   7   9  11        0.00        7.69     13.67 o 
  -6  10  11        0.45       -2.04     10.05 o 
  -5  10  11        2.51      -12.51     13.84 o 
  -4  10  11        1.96       10.34     13.89 o 
  -3  10  11        0.09       41.13     19.36 o 
  -2  10  11       15.74       24.17     15.99 o 
  -1  10  11       13.65       22.68     13.78 o 
   0  10  11        0.01       14.20     27.71 o 
   1  10  11        0.08      -12.54     14.61 o 
   2  10  11        8.33       17.06     14.83 o 
   3  10  11        0.03       15.16     14.47 o 
   4  10  11        3.14        2.91     14.79 o 
   5  10  11        1.57        7.83     17.57 o 
  -1  11  11        4.68       12.06     15.05 o 
   0  11  11        0.64        2.17     12.44 o 
 -13   0  12        7.50       10.83     26.45 o 
 -12   0  12       83.60      113.72     31.86 o 
 -11   0  12        0.56       18.22     16.65 o 
 -10   0  12        4.56       18.55     14.03 o 
  -9   0  12        9.64       23.48     15.63 o 
  -8   0  12       44.24       28.51     17.55 o 
  -7   0  12      195.34      172.86     33.37 o 
  -6   0  12        8.07       -2.56      7.56 o 
  -5   0  12       22.37       34.56      9.96 o 
  -4   0  12        3.00       -2.73     10.98 o 
  -3   0  12        1.03        0.13      6.71 o 
  -2   0  12       27.28       28.82     12.34 o 
  -1   0  12       15.66        9.40     10.12 o 
   0   0  12      130.24      133.51     18.49 o 
   1   0  12       72.36       70.99     12.47 o 
   2   0  12      145.42      176.09     22.52 o 
   3   0  12       38.96       40.97     13.42 o 
   4   0  12      619.75      638.93    146.50 o 
   5   0  12      329.00      316.45     46.70 o 
   6   0  12      106.61       82.46     20.67 o 
   7   0  12       10.19       -8.17     13.76 o 
   8   0  12        1.24       58.49     25.65 o 
   9   0  12       87.88       86.83     25.81 o 
  10   0  12       18.83        3.29     14.81 o 
  11   0  12       28.36       19.30     18.60 o 
 -13   1  12       10.84       36.64     21.05 o 
 -12   1  12        0.88       -5.62     11.14 o 
 -11   1  12        0.11       -2.95      9.05 o 
 -10   1  12        0.37       -6.64      9.83 o 
  -9   1  12       12.58        7.96     11.55 o 
  -8   1  12      141.70      153.59     20.05 o 
  -7   1  12        7.23        6.26      6.20 o 
  -6   1  12       16.24       15.47      6.68 o 
  -5   1  12        1.26        2.40      5.10 o 
  -4   1  12       31.80       36.27      7.63 o 
  -3   1  12       27.35       27.80      6.94 o 
  -2   1  12        4.83       10.66      6.33 o 
  -1   1  12        3.67        8.89      5.57 o 
   0   1  12        0.98        4.67      5.48 o 
   1   1  12        0.14        8.31      7.87 o 
   2   1  12       16.11       17.54      5.77 o 
   3   1  12       23.90       30.92      6.83 o 
   4   1  12        4.57       28.80     12.85 o 
   5   1  12       74.22       97.36     17.67 o 
   6   1  12      202.33      198.45     24.65 o 
   7   1  12      110.71      100.11     18.70 o 
   8   1  12        0.48       12.63     14.31 o 
   9   1  12        8.64       20.60     12.93 o 
  10   1  12        0.48       -0.11     11.22 o 
  11   1  12        4.32       30.44     22.41 o 
 -12   2  12        1.98       15.67     13.34 o 
 -11   2  12       10.39       15.76     13.63 o 
 -10   2  12       21.63       29.47     11.44 o 
  -9   2  12       10.06        6.78      7.98 o 
  -8   2  12       13.37       11.28      7.85 o 
  -7   2  12       54.66       49.70     10.57 o 
  -6   2  12      109.78      107.94     13.19 o 
  -5   2  12       44.82       46.92     10.41 o 
  -4   2  12       28.99       47.08      7.94 o 
  -3   2  12       14.56        8.52      5.04 o 
  -2   2  12        8.48       13.16      6.05 o 
  -1   2  12       24.57       21.49      6.11 o 
   0   2  12       18.09       15.00      7.91 o 
   1   2  12      157.66      160.81     14.15 o 
   2   2  12      260.24      262.21     19.84 o 
   3   2  12       12.11       20.33     14.71 o 
   4   2  12      191.63      194.44     19.16 o 
   5   2  12        7.18        8.45     10.16 o 
   6   2  12        0.90        5.32     10.05 o 
   7   2  12        8.19       -1.49      9.22 o 
   8   2  12       24.41       45.15     18.73 o 
   9   2  12        2.62       20.20     12.93 o 
  10   2  12        1.66       -0.16     10.16 o 
  11   2  12        6.70       -1.19     10.82 o 
 -12   3  12        0.00        3.51     12.53 o 
 -11   3  12        1.05       -4.00     10.83 o 
 -10   3  12        7.22        3.35      9.77 o 
  -9   3  12       26.14       21.80     19.47 o 
  -8   3  12       37.15       53.47     15.72 o 
  -7   3  12        3.67       11.70      9.31 o 
  -6   3  12       20.25       17.94     11.59 o 
  -5   3  12       56.00       64.51     19.61 o 
  -4   3  12       42.63       48.38     11.73 o 
  -3   3  12       12.39        8.61      9.98 o 
  -2   3  12      125.26      114.95     25.20 o 
  -1   3  12       18.49       31.54      7.35 o 
   0   3  12       36.43       23.52      6.88 o 
   1   3  12        0.87       -1.65      5.35 o 
   2   3  12      305.48      253.66     26.06 o 
   3   3  12        1.09       -0.63      6.42 o 
   4   3  12        8.90        1.53      6.94 o 
   5   3  12       34.89       40.22     12.30 o 
   6   3  12        0.72        7.19     11.49 o 
   7   3  12        0.40       -1.16      8.30 o 
   8   3  12        6.35        9.67     10.71 o 
   9   3  12        1.52      -12.57     12.57 o 
  10   3  12        4.01       -0.05     10.90 o 
  11   3  12        2.39       24.43     14.37 o 
 -12   4  12        9.20        3.11     15.59 o 
 -11   4  12        1.69        6.69     13.66 o 
 -10   4  12        0.02      -13.69     13.89 o 
  -9   4  12        0.31       13.12      9.90 o 
  -8   4  12        0.54        3.06      8.08 o 
  -7   4  12        1.05        0.94      7.91 o 
  -6   4  12      309.16      315.58     41.54 o 
  -5   4  12       98.83      101.02     17.71 o 
  -4   4  12        0.34       -7.83      7.83 o 
  -3   4  12        8.87       26.77     11.43 o 
  -2   4  12        0.37       -0.32      4.79 o 
  -1   4  12      155.34      146.27     16.26 o 
   0   4  12      199.72      197.70     16.51 o 
   1   4  12        3.76       14.76      6.12 o 
   2   4  12       10.59       15.41      6.98 o 
   3   4  12      162.24      148.35     15.59 o 
   4   4  12        1.52        8.16      7.43 o 
   5   4  12        1.54        0.12      7.22 o 
   6   4  12       11.04       22.19     12.14 o 
   7   4  12       37.36       57.45     13.15 o 
   8   4  12        0.20       14.87      9.71 o 
   9   4  12        0.53      -13.42     14.64 o 
  10   4  12       15.92       12.70     12.57 o 
 -11   5  12        2.62       12.20     13.47 o 
 -10   5  12       12.48       22.82     13.64 o 
  -9   5  12        1.74        5.22      9.79 o 
  -8   5  12        0.37       14.25     11.17 o 
  -7   5  12       15.55       15.19     10.68 o 
  -6   5  12        7.68       28.61     11.34 o 
  -5   5  12       49.40       39.78     11.05 o 
  -4   5  12        0.03       -8.74      8.74 o 
  -3   5  12       12.70       16.68     10.63 o 
  -2   5  12       15.10       10.33      9.52 o 
  -1   5  12       96.22      106.27     13.19 o 
   0   5  12        1.12        4.56      6.31 o 
   1   5  12       18.87       16.88      7.68 o 
   2   5  12        0.80       21.97      9.36 o 
   3   5  12        1.66       -6.00      6.14 o 
   4   5  12        7.37       13.10      8.05 o 
   5   5  12        2.70        4.47      6.70 o 
   6   5  12       11.26       -3.23      7.47 o 
   7   5  12        1.70       11.95     11.19 o 
   8   5  12        4.45       19.53     11.71 o 
   9   5  12        0.05        9.69     11.62 o 
  10   5  12        1.75        3.12     12.83 o 
 -10   6  12        0.98      -10.08     12.94 o 
  -9   6  12        0.66       11.90     15.73 o 
  -8   6  12        3.33       -7.58     11.26 o 
  -7   6  12        0.76      -12.48     12.48 o 
  -6   6  12        3.58        9.01     10.14 o 
  -5   6  12        8.17       14.95     11.07 o 
  -4   6  12       61.40      100.70     18.46 o 
  -3   6  12       56.00       68.29     14.53 o 
  -2   6  12       22.86       59.66     20.02 o 
  -1   6  12        9.82       -7.94      8.07 o 
   0   6  12        0.58       -0.45      6.35 o 
   1   6  12      103.07       85.29     13.97 o 
   2   6  12        2.16        1.86      8.45 o 
   3   6  12        1.95        0.03      7.28 o 
   4   6  12       39.64       43.34     14.05 o 
   5   6  12       50.45       33.82     13.77 o 
   6   6  12        7.98        5.39     10.23 o 
   7   6  12        4.39      -11.85     11.85 o 
   8   6  12       10.78       10.36     12.19 o 
   9   6  12       15.18        3.85     13.58 o 
  -9   7  12        0.12       -3.07      9.67 o 
  -8   7  12        1.20        4.88     11.37 o 
  -7   7  12        5.60       16.15     12.65 o 
  -6   7  12        2.02        1.91      9.90 o 
  -5   7  12        0.43       10.80     10.55 o 
  -4   7  12        0.75       -8.83      8.83 o 
  -3   7  12        8.13       19.84     17.71 o 
  -2   7  12        0.86        7.97     10.19 o 
  -1   7  12        1.07       23.19     13.97 o 
   0   7  12        0.20        4.54      8.31 o 
   1   7  12       43.12       58.04     14.62 o 
   2   7  12       27.92       16.61     15.76 o 
   3   7  12        6.24        1.45     10.20 o 
   4   7  12        4.99      -10.99     11.17 o 
   5   7  12        3.61        2.18     11.23 o 
   6   7  12        1.03       16.03     13.92 o 
   7   7  12        1.08       -5.95     12.32 o 
   8   7  12       17.39       26.50     14.53 o 
  -8   8  12       22.15       12.67     12.69 o 
  -7   8  12        3.29       13.67     12.18 o 
  -6   8  12       13.12       25.45     14.32 o 
  -5   8  12        2.40        5.02     10.23 o 
  -4   8  12        0.46       -1.85      8.71 o 
  -3   8  12        7.67        7.95     10.52 o 
  -2   8  12        3.43       19.76     12.51 o 
  -1   8  12        9.57       -1.77      8.65 o 
   0   8  12        2.91       24.06     13.84 o 
   1   8  12        5.50       24.05     15.88 o 
   2   8  12        3.51       -7.21     12.61 o 
   3   8  12        1.66      -11.63     12.17 o 
   4   8  12       11.72       35.47     14.54 o 
   5   8  12        1.06        0.13     11.86 o 
   6   8  12        0.34        5.45     13.01 o 
   7   8  12       21.50       19.26     13.53 o 
  -6   9  12        4.15        7.89     15.35 o 
  -5   9  12        0.07       -1.89      9.81 o 
  -4   9  12        0.01        3.73     11.02 o 
  -3   9  12        0.01       -6.46     10.93 o 
  -2   9  12        0.49       10.08     11.34 o 
  -1   9  12        0.08       12.21     12.83 o 
   0   9  12        0.91       -4.46     14.10 o 
   1   9  12       39.61       41.07     18.62 o 
   2   9  12        1.23       -1.78     13.68 o 
   3   9  12       11.81       -7.91     12.93 o 
   4   9  12        2.83       -2.18     13.71 o 
   5   9  12        6.29       -7.47     17.45 o 
  -3  10  12        9.65       12.37     15.17 o 
  -2  10  12        5.22        6.31     13.11 o 
  -1  10  12        4.12       34.05     27.24 o 
   0  10  12        2.26        6.03     13.90 o 
   1  10  12       13.10      -12.77     18.58 o 
   2  10  12        0.81       14.97     18.70 o 
 -11   1  13        2.47       19.45     17.10 o 
 -10   1  13        3.60      -10.48     11.33 o 
  -9   1  13       19.73       12.58     10.84 o 
  -8   1  13        7.97       27.15     12.69 o 
  -7   1  13       20.15       28.60     10.31 o 
  -6   1  13      130.21      121.24     16.66 o 
  -5   1  13      110.92      112.49     16.39 o 
  -4   1  13       35.83       43.83      9.96 o 
  -3   1  13       34.91       35.19     10.24 o 
  -2   1  13        7.27        9.72      6.24 o 
  -1   1  13        2.07        5.86      6.00 o 
   0   1  13       14.70       29.63      7.51 o 
   1   1  13        3.17       10.05      6.48 o 
   2   1  13        6.20        4.01      6.41 o 
   3   1  13        5.35       30.85     11.77 o 
   4   1  13        6.39       11.20      9.53 o 
   5   1  13        9.44        9.98     26.05 o 
   6   1  13       11.01       22.40     12.67 o 
   7   1  13       16.73       36.86     24.70 o 
   8   1  13        0.60       11.35     11.57 o 
   9   1  13        6.50       28.12     30.39 o 
  10   1  13        0.41       18.93     15.56 o 
 -11   2  13        1.90       19.55     14.55 o 
 -10   2  13        1.21        4.85     11.82 o 
  -9   2  13        2.05       -8.41     11.80 o 
  -8   2  13       34.46       29.00     12.82 o 
  -7   2  13       31.36       25.97      9.10 o 
  -6   2  13        6.24       21.49      8.48 o 
  -5   2  13        5.94       10.00      9.88 o 
  -4   2  13        4.09        6.60      7.16 o 
  -3   2  13       91.47       91.81     11.00 o 
  -2   2  13       25.55       24.87      9.70 o 
  -1   2  13        2.11       17.13      6.92 o 
   0   2  13        6.76       16.61      6.90 o 
   1   2  13        0.05       -2.72      5.91 o 
   2   2  13      165.66      164.09     17.71 o 
   3   2  13        4.22        4.77      6.61 o 
   4   2  13       28.40       56.00     23.50 o 
   5   2  13       59.90       88.13     17.92 o 
   6   2  13       32.08       38.71     13.20 o 
   7   2  13        6.87       14.07     14.76 o 
   8   2  13        0.64        0.32     16.42 o 
   9   2  13       11.06       13.58     13.19 o 
  10   2  13        1.21      -13.03     13.74 o 
 -11   3  13        0.26       16.64     14.71 o 
 -10   3  13        1.40        0.40     14.63 o 
  -9   3  13        1.24       -9.00     12.63 o 
  -8   3  13      107.39      143.92     26.02 o 
  -7   3  13        8.15       11.09     11.67 o 
  -6   3  13       42.16       42.08     12.82 o 
  -5   3  13        0.04       -2.64      8.13 o 
  -4   3  13        3.04       -3.39      6.73 o 
  -3   3  13       11.95       11.64      7.46 o 
  -2   3  13       21.70       18.96      7.59 o 
  -1   3  13        6.96        4.65      6.50 o 
   0   3  13       85.32       65.92     15.86 o 
   1   3  13      189.89      202.76     18.07 o 
   2   3  13        1.99       17.50      7.94 o 
   3   3  13        2.98        7.88      7.50 o 
   4   3  13        7.01       27.66     11.79 o 
   5   3  13        3.76       39.70     13.06 o 
   6   3  13       63.00       62.11     16.51 o 
   7   3  13       42.61       20.62     13.80 o 
   8   3  13        0.48      -10.63     10.63 o 
   9   3  13        0.02        4.95     11.12 o 
  10   3  13        0.03       15.95     15.80 o 
 -10   4  13        0.15        7.01     13.17 o 
  -9   4  13        1.48       10.18     12.83 o 
  -8   4  13       21.15       31.34     13.04 o 
  -7   4  13        2.34       23.47     11.63 o 
  -6   4  13      132.34      126.77     20.03 o 
  -5   4  13       44.94       58.62     14.63 o 
  -4   4  13       61.32       54.72     14.28 o 
  -3   4  13        6.48       11.62     11.09 o 
  -2   4  13        2.50       -4.76      8.63 o 
  -1   4  13       81.73       81.73     18.63 o 
   0   4  13       24.76       40.70      8.79 o 
   1   4  13        3.78        6.21      6.38 o 
   2   4  13       22.69       25.07     12.57 o 
   3   4  13       21.09       13.78      8.84 o 
   4   4  13        8.45        2.70      8.84 o 
   5   4  13        1.01       18.68     11.13 o 
   6   4  13        7.72        3.97     11.18 o 
   7   4  13        4.82       16.08     12.18 o 
   8   4  13       15.81       21.25     13.36 o 
   9   4  13       18.23       38.68     15.32 o 
 -10   5  13       11.77       12.12     14.05 o 
  -9   5  13        0.00       12.91     14.46 o 
  -8   5  13        3.96       11.12     11.39 o 
  -7   5  13        2.29       10.92     12.37 o 
  -6   5  13        9.68        7.98     10.09 o 
  -5   5  13       37.11       68.37     15.48 o 
  -4   5  13        6.64       22.99     10.61 o 
  -3   5  13        8.21       16.77     14.39 o 
  -2   5  13       53.47       66.91     22.60 o 
  -1   5  13       72.96       83.62     16.80 o 
   0   5  13       24.11       -0.24      8.14 o 
   1   5  13        8.89       16.94      9.96 o 
   2   5  13        0.00       -0.08      9.46 o 
   3   5  13       33.22       30.15     16.07 o 
   4   5  13        5.69        1.05     10.45 o 
   5   5  13        1.04       17.83     13.49 o 
   6   5  13        2.14        0.63     23.85 o 
   7   5  13        9.90       -3.35     12.81 o 
   8   5  13       39.89       52.97     29.54 o 
  -9   6  13       17.47       33.87     18.27 o 
  -8   6  13       26.63       45.81     16.22 o 
  -7   6  13        4.50        6.44     11.86 o 
  -6   6  13        5.71       -3.42     14.69 o 
  -5   6  13        7.46       11.14     11.06 o 
  -4   6  13      150.45      179.19     28.68 o 
  -3   6  13        2.93       -6.45     10.53 o 
  -2   6  13        0.00        2.37      9.91 o 
  -1   6  13        3.62        9.06      8.91 o 
   0   6  13        3.02        8.10      9.19 o 
   1   6  13        0.14       14.84     13.15 o 
   2   6  13        8.38       14.45     10.54 o 
   3   6  13       10.59       17.06     10.68 o 
   4   6  13       13.91       45.73     17.67 o 
   5   6  13       12.81       22.93     13.74 o 
   6   6  13       25.06       -9.45     12.44 o 
   7   6  13       13.53        9.60     12.86 o 
   8   6  13        8.08       -7.02     12.15 o 
  -7   7  13        0.00       12.18     12.74 o 
  -6   7  13        7.26       -0.41      9.66 o 
  -5   7  13        0.72       13.27     12.83 o 
  -4   7  13        9.73       19.66     11.65 o 
  -3   7  13        3.92        9.88     13.40 o 
  -2   7  13        0.10       -8.47     10.96 o 
  -1   7  13        4.78       26.24     12.14 o 
   0   7  13        1.52       -4.52     11.82 o 
   1   7  13        2.81      -15.27     15.27 o 
   2   7  13        6.45       24.82     15.12 o 
   3   7  13        4.98       17.08     13.08 o 
   4   7  13        2.65       -4.06     14.52 o 
   5   7  13        1.19      -12.55     12.55 o 
   6   7  13        3.75       21.18     14.17 o 
  -6   8  13        4.01       11.25     13.69 o 
  -5   8  13        3.47        6.59     11.04 o 
  -4   8  13        5.33       -6.30     10.94 o 
  -3   8  13        9.06       -1.62     15.03 o 
  -2   8  13        3.76       21.01     21.66 o 
  -1   8  13        0.25       -9.58     16.67 o 
   0   8  13        3.00       27.54     17.58 o 
   1   8  13        8.81       26.72     18.33 o 
   2   8  13        4.21       33.59     18.36 o 
   3   8  13       28.88       27.19     29.32 o 
   4   8  13        1.44       15.79     18.42 o 
   5   8  13        4.18       28.61     32.13 o 
  -3   9  13        7.78      -15.11     15.11 o 
  -2   9  13        2.83       16.42     15.59 o 
  -1   9  13        0.05       -5.53     15.08 o 
   0   9  13        0.12       -7.77     14.89 o 
   1   9  13       10.25       -0.37     15.53 o 
   2   9  13        1.68        4.07     15.40 o 
 -10   0  14        6.67        2.20     26.74 o 
  -9   0  14       21.51       25.14     22.21 o 
  -8   0  14        4.52       -7.52     14.78 o 
  -7   0  14        2.19       17.43     14.63 o 
  -6   0  14        8.91       19.38     29.54 o 
  -5   0  14        4.93       23.17     21.85 o 
  -4   0  14       61.95       62.92     17.02 o 
  -3   0  14       26.90       30.18     15.37 o 
  -2   0  14       11.66        5.78     11.29 o 
  -1   0  14      137.27      131.23     26.84 o 
   0   0  14        3.63       10.20     10.17 o 
   1   0  14       23.81       45.07     15.60 o 
   2   0  14       44.75       74.75     26.04 o 
   3   0  14      117.52      177.94     35.80 o 
   4   0  14       20.63       41.41     23.45 o 
   5   0  14       13.83        4.61     13.55 o 
   6   0  14       66.71      134.44     36.83 o 
   7   0  14      144.52      162.97     38.77 o 
   8   0  14       14.63       19.04     31.73 o 
   9   0  14        0.15       26.07     20.47 o 
 -10   1  14        0.59       16.93     16.90 o 
  -9   1  14        2.50        5.84     13.56 o 
  -8   1  14        0.92       -3.72     10.32 o 
  -7   1  14       15.96       14.08     10.99 o 
  -6   1  14        0.02       -7.29     10.97 o 
  -5   1  14        0.00        1.04      8.11 o 
  -4   1  14        2.23        5.50      9.00 o 
  -3   1  14        0.03        1.97      6.77 o 
  -2   1  14       66.33       57.78     11.27 o 
  -1   1  14      111.47      110.55     14.73 o 
   0   1  14       12.12       10.90      6.81 o 
   1   1  14       14.00        9.36      6.92 o 
   2   1  14       13.91       22.30     10.98 o 
   3   1  14       34.80       28.57     13.12 o 
   4   1  14       23.41       25.43     14.08 o 
   5   1  14      113.52      107.87     21.93 o 
   6   1  14       25.32        2.68     12.93 o 
   7   1  14        3.25       17.38     15.55 o 
   8   1  14        2.81       -1.89     12.37 o 
   9   1  14       23.76       36.42     24.43 o 
 -10   2  14       25.56       40.65     20.50 o 
  -9   2  14        6.40        7.81     10.76 o 
  -8   2  14       15.59        5.84     12.02 o 
  -7   2  14       30.66       14.45     15.07 o 
  -6   2  14        8.69       23.79     12.47 o 
  -5   2  14        1.53        2.88      7.23 o 
  -4   2  14       14.43       26.34      9.99 o 
  -3   2  14        8.83       13.97      8.42 o 
  -2   2  14        4.18        6.83      7.98 o 
  -1   2  14       19.03        5.11      6.86 o 
   0   2  14       21.68       11.78      8.35 o 
   1   2  14       32.72       32.77      9.89 o 
   2   2  14        2.95        3.82      7.04 o 
   3   2  14        0.53       12.05     10.42 o 
   4   2  14       49.81       76.05     18.70 o 
   5   2  14       26.56       30.52     14.46 o 
   6   2  14        0.68       -3.80     10.15 o 
   7   2  14       22.26       44.37     17.11 o 
   8   2  14       17.17       18.83     20.22 o 
  -9   3  14       13.79       11.61     15.86 o 
  -8   3  14        0.65       -0.43     11.52 o 
  -7   3  14       11.00       -9.06     15.30 o 
  -6   3  14       10.81       -0.83     10.23 o 
  -5   3  14        0.21       -7.87     10.83 o 
  -4   3  14       37.54       58.07     16.73 o 
  -3   3  14       78.73       91.83     18.12 o 
  -2   3  14       17.48       23.62     10.95 o 
  -1   3  14        0.34       -8.75      8.75 o 
   0   3  14       39.43       20.65      9.11 o 
   1   3  14        5.97       12.96      8.91 o 
   2   3  14        0.38        9.09      8.10 o 
   3   3  14        1.85        8.50     15.17 o 
   4   3  14       14.09       30.94     14.13 o 
   5   3  14        9.94       11.62     15.79 o 
   6   3  14       20.83       34.99     17.05 o 
   7   3  14        3.47      -15.55     15.55 o 
   8   3  14       13.76       23.14     15.20 o 
  -9   4  14        0.10      -16.49     16.49 o 
  -8   4  14        7.08       -1.30     16.16 o 
  -7   4  14       15.35       37.73     16.55 o 
  -6   4  14      101.84      108.77     29.56 o 
  -5   4  14       83.75      121.50     21.48 o 
  -4   4  14       17.47        5.68      9.95 o 
  -3   4  14       14.04       22.14     12.53 o 
  -2   4  14       11.79       -2.41      8.93 o 
  -1   4  14       18.13       18.78     10.79 o 
   0   4  14        0.30        5.83      9.70 o 
   1   4  14       35.00       27.69     11.49 o 
   2   4  14        2.68       -8.38      8.38 o 
   3   4  14        0.00       11.54     17.23 o 
   4   4  14        7.35        8.58     12.84 o 
   5   4  14        0.60      -11.71     11.71 o 
   6   4  14        6.48       -2.95     15.16 o 
   7   4  14       38.29       44.32     21.64 o 
  -8   5  14        0.03       14.32     15.45 o 
  -7   5  14        0.22       11.36     11.30 o 
  -6   5  14       13.68       41.73     18.42 o 
  -5   5  14        0.34        9.69     10.02 o 
  -4   5  14        0.00       13.82     12.98 o 
  -3   5  14       13.93       12.58     11.64 o 
  -2   5  14       25.84       46.88     16.74 o 
  -1   5  14        3.93        8.21     11.21 o 
   0   5  14        1.30       -9.37     12.04 o 
   1   5  14        0.00        6.80     13.98 o 
   2   5  14       12.04       16.37     11.08 o 
   3   5  14        6.08       25.79     13.30 o 
   4   5  14       37.37       26.43     21.10 o 
   5   5  14        0.56      -13.09     13.09 o 
   6   5  14        0.00       25.28     15.77 o 
   7   5  14       20.13        4.49     15.14 o 
  -7   6  14        5.41       18.41     13.91 o 
  -6   6  14        0.05        8.01     11.44 o 
  -5   6  14        2.64       21.48     11.99 o 
  -4   6  14       46.00       36.27     15.95 o 
  -3   6  14       92.30      103.47     25.81 o 
  -2   6  14        5.97       -9.25     10.25 o 
  -1   6  14       50.14       88.43     27.46 o 
   0   6  14       13.82       10.78     14.33 o 
   1   6  14        8.12       15.90     15.34 o 
   2   6  14       10.77       24.05     14.58 o 
   3   6  14        3.20       14.91     20.26 o 
   4   6  14        0.02       -4.37     17.76 o 
   5   6  14        1.17       19.62     16.72 o 
  -5   7  14        6.29       22.58     12.81 o 
  -4   7  14       16.27       34.24     17.17 o 
  -3   7  14       42.71       36.46     18.37 o 
  -2   7  14        1.17       24.41     18.35 o 
  -1   7  14        1.46       20.71     18.84 o 
   0   7  14        0.62      -15.37     17.08 o 
   1   7  14        1.90       -4.03     19.14 o 
   2   7  14        0.46       30.58     23.18 o 
   3   7  14       11.62       12.00     25.55 o 
   4   7  14        0.01        3.85     17.40 o 
  -1   8  14        4.71      -10.41     17.88 o 
   0   8  14        0.04       -9.32     17.14 o 
  -8   1  15        0.47       -7.56     13.96 o 
  -7   1  15        1.83       -2.04     13.73 o 
  -6   1  15        1.85        0.28     21.39 o 
  -5   1  15        0.82        5.57     14.52 o 
  -4   1  15        0.48       -2.00     12.47 o 
  -3   1  15        1.07        6.54     10.80 o 
  -2   1  15       14.35       10.04     11.07 o 
  -1   1  15       10.23        9.72      6.50 o 
   0   1  15       29.56       24.41     13.17 o 
   1   1  15       16.33       22.58     11.74 o 
   2   1  15        0.10        7.93     10.87 o 
   3   1  15        0.00        1.38      9.98 o 
   4   1  15        0.14        4.88     10.85 o 
   5   1  15       67.95       94.59     22.39 o 
   6   1  15        7.02       -8.13     12.74 o 
   7   1  15        0.04        9.87     18.18 o 
  -8   2  15        1.89       -7.52     17.28 o 
  -7   2  15        2.15        6.33     13.09 o 
  -6   2  15        4.86        8.14     13.96 o 
  -5   2  15       23.72       39.89     19.19 o 
  -4   2  15        7.63       16.76     12.57 o 
  -3   2  15       24.99       30.16     13.66 o 
  -2   2  15       46.54       45.24     13.30 o 
  -1   2  15       21.72       18.79     11.33 o 
   0   2  15        0.10        2.20      8.07 o 
   1   2  15        0.02       -3.12      8.33 o 
   2   2  15        2.03       12.31     11.23 o 
   3   2  15        6.92       28.64     12.67 o 
   4   2  15       76.06       65.08     30.13 o 
   5   2  15        0.79       22.52     13.06 o 
   6   2  15        1.56        8.62     16.88 o 
  -7   3  15        5.62       20.59     16.27 o 
  -6   3  15        1.03       -3.85     12.13 o 
  -5   3  15        0.40       38.98     19.09 o 
  -4   3  15        2.13       21.06     14.32 o 
  -3   3  15       33.55       35.78     15.33 o 
  -2   3  15       23.85       24.67     17.72 o 
  -1   3  15       24.12       16.18     11.75 o 
   0   3  15        0.07       -8.08     11.71 o 
   1   3  15        3.85       -8.87     12.36 o 
   2   3  15        1.92       17.73     13.28 o 
   3   3  15       14.49       15.09     12.72 o 
   4   3  15       15.21       27.18     15.42 o 
   5   3  15        2.70       -9.53     14.69 o 
   6   3  15        9.21       29.13     23.38 o 
  -6   4  15        0.75       15.91     17.93 o 
  -5   4  15       19.91       10.62     14.20 o 
  -4   4  15        0.44       -2.46     10.60 o 
  -3   4  15        0.12       -2.14     10.71 o 
  -2   4  15        9.47       13.36     12.51 o 
  -1   4  15       49.45       54.69     20.71 o 
   0   4  15       25.54       49.30     18.62 o 
   1   4  15        4.60        7.66     13.38 o 
   2   4  15        0.00       10.25     14.63 o 
   3   4  15        0.30       13.82     13.03 o 
   4   4  15       16.44       19.00     14.67 o 
   5   4  15        5.35       26.67     16.24 o 
  -5   5  15        1.55       13.60     12.23 o 
  -4   5  15       14.40       17.13     21.57 o 
  -3   5  15        4.65       23.15     15.49 o 
  -2   5  15        4.96        4.93     15.25 o 
  -1   5  15        0.01       24.89     18.02 o 
   0   5  15        0.41        3.97     12.56 o 
   1   5  15        3.06        6.25     16.67 o 
   2   5  15       11.07        7.39     15.06 o 
   3   5  15        0.65       15.77     31.53 o 
   4   5  15       13.05       17.04     18.41 o 
  -3   6  15       20.76       43.19     23.32 o 
  -2   6  15        4.07       -3.04     14.65 o 
  -1   6  15        0.12       -3.78     13.92 o 
   0   6  15        0.00        4.83     14.76 o 
   1   6  15        4.18        6.80     18.77 o 
   2   6  15       29.85       20.43     20.46 o 
  -6   0  16        0.21      -29.74     30.74 o 
  -5   0  16        0.77        7.98     31.33 o 
  -4   0  16        0.22       -6.37     19.06 o 
  -3   0  16        0.56        2.61     14.60 o 
  -2   0  16        2.91       -6.14     16.26 o 
  -1   0  16        1.17        9.38     23.95 o 
   0   0  16        7.85       13.02     15.93 o 
   1   0  16       13.73        3.47     20.36 o 
   2   0  16        9.71        0.03     17.28 o 
   3   0  16        0.23       -3.91     32.33 o 
   4   0  16       18.08       21.74     20.33 o 
  -5   1  16        2.49       -3.13     12.49 o 
  -4   1  16        3.16       27.67     16.55 o 
  -3   1  16       53.32       45.97     17.28 o 
  -2   1  16        9.39       15.71     14.80 o 
  -1   1  16       30.83       20.77     16.46 o 
   0   1  16        0.65        5.84     13.86 o 
   1   1  16        6.24       -0.52     14.51 o 
   2   1  16        7.31        2.92     13.92 o 
   3   1  16        0.66       -3.37     10.90 o 
   4   1  16        1.06      -10.65     12.54 o 
  -5   2  16        3.00       17.29     16.82 o 
  -4   2  16        0.07       -5.54     23.72 o 
  -3   2  16        4.31       20.25     16.98 o 
  -2   2  16       15.75       19.46     16.02 o 
  -1   2  16       26.51        0.84     16.01 o 
   0   2  16        3.49       13.37     26.94 o 
   1   2  16        5.60       -2.91     20.96 o 
   2   2  16       12.94       11.62     19.49 o 
   3   2  16        7.05       20.51     23.63 o 
  -4   3  16        0.81       10.60     14.93 o 
  -3   3  16        0.16        1.72     15.65 o 
  -2   3  16        1.37       16.26     32.29 o 
  -1   3  16        0.76       22.52     21.41 o 
   0   3  16       13.47       -1.17     13.33 o 
   1   3  16        0.79      -10.18     26.74 o 
   2   3  16        6.90       35.70     24.04 o 
   3   3  16       14.68        3.12     16.48 o 
  -2   4  16        3.79       -3.24     13.35 o 
  -1   4  16        3.22        7.84     20.93 o 
   0   4  16        6.14        5.00     18.29 o 
   1   4  16       20.03       10.04     20.60 o 
                                                 
